# Supplementary material for: Radiomics and machine learning of multisequence multiparametric prostate MRI: Towards improved non-invasive prostate cancer characterization
Source: PLoS One. 2019 Jul 8;14(7):e0217702. doi: 10.1371/journal.pone.0217702 (PMC6613688; doi:10.1371/journal.pone.0217702)
Supplement: S2 File — Files DWI-Mono-ADCm-xxx.png, T2-fitted-xxx.png, and T2w-std-xxx.png correspond to ADCm and T2 parametric maps, and T2-weighted images of each patient, respectively. On the first row of slices they show positions of regions of interest placed on the prostate cancer lesions (red, yellow) and around whole prostate (white). The prostate mask is on the second row, while the remaining rows are lesion masks. Files histology-xx.jpg contain the whole mount prostatectomy sections of each patient, with tumor outlines in green. Please note that identical MRI acquisition protocol has been used on all patients, including slice thickness. Here all prostate cancer masks are show with corresponding whole mount prostatectomy sections. (ZIP) [file pone.0217702.s002.zip]

Archive with 250 entries (249 files):
- supporting_figures/
- supporting_figures/DWI-Mono-ADCm-001.png
- supporting_figures/DWI-Mono-ADCm-002.png
- supporting_figures/DWI-Mono-ADCm-003.png
- supporting_figures/DWI-Mono-ADCm-004.png
- supporting_figures/DWI-Mono-ADCm-005.png
- supporting_figures/DWI-Mono-ADCm-006.png
- supporting_figures/DWI-Mono-ADCm-007.png
- supporting_figures/DWI-Mono-ADCm-008.png
- supporting_figures/DWI-Mono-ADCm-009.png
- supporting_figures/DWI-Mono-ADCm-010.png
- supporting_figures/DWI-Mono-ADCm-011.png
- supporting_figures/DWI-Mono-ADCm-012.png
- supporting_figures/DWI-Mono-ADCm-013.png
- supporting_figures/DWI-Mono-ADCm-014.png
- supporting_figures/DWI-Mono-ADCm-015.png
- supporting_figures/DWI-Mono-ADCm-016.png
- supporting_figures/DWI-Mono-ADCm-017.png
- supporting_figures/DWI-Mono-ADCm-018.png
- supporting_figures/DWI-Mono-ADCm-019.png
- supporting_figures/DWI-Mono-ADCm-020.png
- supporting_figures/DWI-Mono-ADCm-021.png
- supporting_figures/DWI-Mono-ADCm-022.png
- supporting_figures/DWI-Mono-ADCm-023.png
- supporting_figures/DWI-Mono-ADCm-024.png
- supporting_figures/DWI-Mono-ADCm-025.png
- supporting_figures/DWI-Mono-ADCm-026.png
- supporting_figures/DWI-Mono-ADCm-027.png
- supporting_figures/DWI-Mono-ADCm-028.png
- supporting_figures/DWI-Mono-ADCm-029.png
- supporting_figures/DWI-Mono-ADCm-030.png
- supporting_figures/DWI-Mono-ADCm-031.png
- supporting_figures/DWI-Mono-ADCm-032.png
- supporting_figures/DWI-Mono-ADCm-033.png
- supporting_figures/DWI-Mono-ADCm-034.png
- supporting_figures/DWI-Mono-ADCm-035.png
- supporting_figures/DWI-Mono-ADCm-036.png
- supporting_figures/DWI-Mono-ADCm-037.png
- supporting_figures/DWI-Mono-ADCm-038.png
- supporting_figures/DWI-Mono-ADCm-039.png
- supporting_figures/DWI-Mono-ADCm-040.png
- supporting_figures/DWI-Mono-ADCm-041.png
- supporting_figures/DWI-Mono-ADCm-042.png
- supporting_figures/DWI-Mono-ADCm-043.png
- supporting_figures/DWI-Mono-ADCm-044.png
- supporting_figures/DWI-Mono-ADCm-045.png
- supporting_figures/DWI-Mono-ADCm-046.png
- supporting_figures/DWI-Mono-ADCm-047.png
- supporting_figures/DWI-Mono-ADCm-048.png
- supporting_figures/DWI-Mono-ADCm-049.png
- supporting_figures/DWI-Mono-ADCm-050.png
- supporting_figures/DWI-Mono-ADCm-051.png
- supporting_figures/DWI-Mono-ADCm-052.png
- supporting_figures/DWI-Mono-ADCm-053.png
- supporting_figures/DWI-Mono-ADCm-054.png
- supporting_figures/DWI-Mono-ADCm-055.png
- supporting_figures/DWI-Mono-ADCm-056.png
- supporting_figures/DWI-Mono-ADCm-057.png
- supporting_figures/DWI-Mono-ADCm-058.png
- supporting_figures/DWI-Mono-ADCm-059.png
- supporting_figures/DWI-Mono-ADCm-060.png
- supporting_figures/DWI-Mono-ADCm-061.png
- supporting_figures/DWI-Mono-ADCm-062.png
- supporting_figures/T2-fitted-001.png
- supporting_figures/T2-fitted-002.png
- supporting_figures/T2-fitted-003.png
- supporting_figures/T2-fitted-004.png
- supporting_figures/T2-fitted-005.png
- supporting_figures/T2-fitted-006.png
- supporting_figures/T2-fitted-007.png
- supporting_figures/T2-fitted-008.png
- supporting_figures/T2-fitted-009.png
- supporting_figures/T2-fitted-010.png
- supporting_figures/T2-fitted-011.png
- supporting_figures/T2-fitted-012.png
- supporting_figures/T2-fitted-013.png
- supporting_figures/T2-fitted-014.png
- supporting_figures/T2-fitted-015.png
- supporting_figures/T2-fitted-016.png
- supporting_figures/T2-fitted-017.png
- supporting_figures/T2-fitted-018.png
- supporting_figures/T2-fitted-019.png
- supporting_figures/T2-fitted-020.png
- supporting_figures/T2-fitted-021.png
- supporting_figures/T2-fitted-022.png
- supporting_figures/T2-fitted-023.png
- supporting_figures/T2-fitted-024.png
- supporting_figures/T2-fitted-025.png
- supporting_figures/T2-fitted-026.png
- supporting_figures/T2-fitted-027.png
- supporting_figures/T2-fitted-028.png
- supporting_figures/T2-fitted-029.png
- supporting_figures/T2-fitted-030.png
- supporting_figures/T2-fitted-031.png
- supporting_figures/T2-fitted-032.png
- supporting_figures/T2-fitted-033.png
- supporting_figures/T2-fitted-034.png
- supporting_figures/T2-fitted-035.png
- supporting_figures/T2-fitted-036.png
- supporting_figures/T2-fitted-037.png
- supporting_figures/T2-fitted-038.png
- supporting_figures/T2-fitted-039.png
- supporting_figures/T2-fitted-040.png
- supporting_figures/T2-fitted-041.png
- supporting_figures/T2-fitted-042.png
- supporting_figures/T2-fitted-043.png
- supporting_figures/T2-fitted-044.png
- supporting_figures/T2-fitted-045.png
- supporting_figures/T2-fitted-046.png
- supporting_figures/T2-fitted-047.png
- supporting_figures/T2-fitted-048.png
- supporting_figures/T2-fitted-049.png
- supporting_figures/T2-fitted-050.png
- supporting_figures/T2-fitted-051.png
- supporting_figures/T2-fitted-052.png
- supporting_figures/T2-fitted-053.png
- supporting_figures/T2-fitted-054.png
- supporting_figures/T2-fitted-055.png
- supporting_figures/T2-fitted-056.png
- supporting_figures/T2-fitted-057.png
- supporting_figures/T2-fitted-058.png
- supporting_figures/T2-fitted-059.png
- supporting_figures/T2-fitted-060.png
- supporting_figures/T2-fitted-061.png
- supporting_figures/T2-fitted-062.png
- supporting_figures/T2w-std-001.png
- supporting_figures/T2w-std-002.png
- supporting_figures/T2w-std-003.png
- supporting_figures/T2w-std-004.png
- supporting_figures/T2w-std-005.png
- supporting_figures/T2w-std-006.png
- supporting_figures/T2w-std-007.png
- supporting_figures/T2w-std-008.png
- supporting_figures/T2w-std-009.png
- supporting_figures/T2w-std-010.png
- supporting_figures/T2w-std-011.png
- supporting_figures/T2w-std-012.png
- supporting_figures/T2w-std-013.png
- supporting_figures/T2w-std-014.png
- supporting_figures/T2w-std-015.png
- supporting_figures/T2w-std-016.png
- supporting_figures/T2w-std-017.png
- supporting_figures/T2w-std-018.png
- supporting_figures/T2w-std-019.png
- supporting_figures/T2w-std-020.png
- supporting_figures/T2w-std-021.png
- supporting_figures/T2w-std-022.png
- supporting_figures/T2w-std-023.png
- supporting_figures/T2w-std-024.png
- supporting_figures/T2w-std-025.png
- supporting_figures/T2w-std-026.png
- supporting_figures/T2w-std-027.png
- supporting_figures/T2w-std-028.png
- supporting_figures/T2w-std-029.png
- supporting_figures/T2w-std-030.png
- supporting_figures/T2w-std-031.png
- supporting_figures/T2w-std-032.png
- supporting_figures/T2w-std-033.png
- supporting_figures/T2w-std-034.png
- supporting_figures/T2w-std-035.png
- supporting_figures/T2w-std-036.png
- supporting_figures/T2w-std-037.png
- supporting_figures/T2w-std-038.png
- supporting_figures/T2w-std-039.png
- supporting_figures/T2w-std-040.png
- supporting_figures/T2w-std-041.png
- supporting_figures/T2w-std-042.png
- supporting_figures/T2w-std-043.png
- supporting_figures/T2w-std-044.png
- supporting_figures/T2w-std-045.png
- supporting_figures/T2w-std-046.png
- supporting_figures/T2w-std-047.png
- supporting_figures/T2w-std-048.png
- supporting_figures/T2w-std-049.png
- supporting_figures/T2w-std-050.png
- supporting_figures/T2w-std-051.png
- supporting_figures/T2w-std-052.png
- supporting_figures/T2w-std-053.png
- supporting_figures/T2w-std-054.png
- supporting_figures/T2w-std-055.png
- supporting_figures/T2w-std-056.png
- supporting_figures/T2w-std-057.png
- supporting_figures/T2w-std-058.png
- supporting_figures/T2w-std-059.png
- supporting_figures/T2w-std-060.png
- supporting_figures/T2w-std-061.png
- supporting_figures/T2w-std-062.png
- supporting_figures/histology-01.jpg
- supporting_figures/histology-02.jpg
- supporting_figures/histology-03.jpg
- supporting_figures/histology-04.jpg
- supporting_figures/histology-05.jpg
- supporting_figures/histology-06.jpg
- supporting_figures/histology-07.jpg
- supporting_figures/histology-08.jpg
- supporting_figures/histology-09.jpg
- supporting_figures/histology-10.jpg
- supporting_figures/histology-11.jpg
- supporting_figures/histology-12.jpg
- supporting_figures/histology-13.jpg
- supporting_figures/histology-14.jpg
- supporting_figures/histology-15.jpg
- supporting_figures/histology-16.jpg
- supporting_figures/histology-17.jpg
- supporting_figures/histology-18.jpg
- supporting_figures/histology-19.jpg
- supporting_figures/histology-20.jpg
- supporting_figures/histology-21.jpg
- supporting_figures/histology-22.jpg
- supporting_figures/histology-23.jpg
- supporting_figures/histology-24.jpg
- supporting_figures/histology-25.jpg
- supporting_figures/histology-26.jpg
- supporting_figures/histology-27.jpg
- supporting_figures/histology-28.jpg
- supporting_figures/histology-29.jpg
- supporting_figures/histology-30.jpg
- supporting_figures/histology-31.jpg
- supporting_figures/histology-32.jpg
- supporting_figures/histology-33.jpg
- supporting_figures/histology-34.jpg
- supporting_figures/histology-35.jpg
- supporting_figures/histology-36.jpg
- supporting_figures/histology-37.jpg
- supporting_figures/histology-38.jpg
- supporting_figures/histology-39.jpg
- supporting_figures/histology-40.jpg
- supporting_figures/histology-41.jpg
- supporting_figures/histology-42.jpg
- supporting_figures/histology-43.jpg
- supporting_figures/histology-44.jpg
- supporting_figures/histology-45.jpg
- supporting_figures/histology-46.jpg
- supporting_figures/histology-47.jpg
- supporting_figures/histology-48.jpg
- supporting_figures/histology-49.jpg
- supporting_figures/histology-50.jpg
- supporting_figures/histology-51.jpg
- supporting_figures/histology-52.jpg
- supporting_figures/histology-53.jpg
- supporting_figures/histology-54.jpg
- supporting_figures/histology-55.jpg
- supporting_figures/histology-56.jpg
- supporting_figures/histology-57.jpg
- supporting_figures/histology-58.jpg
- supporting_figures/histology-59.jpg
- supporting_figures/histology-60.jpg
- supporting_figures/histology-61.jpg
- supporting_figures/histology-62.jpg
- supporting_figures/supporting_figures.txt
