# Supplementary material for: Radiomics and machine learning of multisequence multiparametric prostate MRI: Towards improved non-invasive prostate cancer characterization
Source: PLoS One. 2019 Jul 8;14(7):e0217702. doi: 10.1371/journal.pone.0217702 (PMC6613688; doi:10.1371/journal.pone.0217702)
Supplement: S3 File — This file contains the 7105 radiomics calculated for each of the 100 lesions from all 62 patients in CSV format (comma-separated values). The first column contains the patient ID number. The second column contains the Gleason score group used for classifying: –1 for low score group, 1 for high score group. The rest of the columns are the calculated feature averages over each lesion. The first row with column descriptions contains the feature names. (ZIP) [file pone.0217702.s003.zip]

Archive with 1 entries (1 files):
- lesion_radiomics.csv
