# Supplementary material for: Radiomics and machine learning of multisequence multiparametric prostate MRI: Towards improved non-invasive prostate cancer characterization
Source: PLoS One. 2019 Jul 8;14(7):e0217702. doi: 10.1371/journal.pone.0217702 (PMC6613688; doi:10.1371/journal.pone.0217702)
Supplement: S3 File — This file contains the 7105 radiomics calculated for each of the 100 lesions from all 62 patients in CSV format (comma-separated values). The first column contains the patient ID number. The second column contains the Gleason score group used for classifying: –1 for low score group, 1 for high score group. The rest of the columns are the calculated feature averages over each lesion. The first row with column descriptions contains the feature names. (ZIP) [file pone.0217702.s003.zip › lesion_radiomics.csv]

id	gleason_group	ADCm-3-glcm(contrast,1,mean)	ADCm-3-glcm(contrast,1,range)	ADCm-3-glcm(contrast,2,mean)	ADCm-3-glcm(contrast,2,range)	ADCm-3-glcm(contrast,3,mean)	ADCm-3-glcm(contrast,3,range)	ADCm-3-glcm(dissimilarity,1,mean)	ADCm-3-glcm(dissimilarity,1,range)	ADCm-3-glcm(dissimilarity,2,mean)	ADCm-3-glcm(dissimilarity,2,range)	ADCm-3-glcm(dissimilarity,3,mean)	ADCm-3-glcm(dissimilarity,3,range)	ADCm-3-glcm(homogeneity,1,mean)	ADCm-3-glcm(homogeneity,1,range)	ADCm-3-glcm(homogeneity,2,mean)	ADCm-3-glcm(homogeneity,2,range)	ADCm-3-glcm(homogeneity,3,mean)	ADCm-3-glcm(homogeneity,3,range)	ADCm-3-glcm(energy,1,mean)	ADCm-3-glcm(energy,1,range)	ADCm-3-glcm(energy,2,mean)	ADCm-3-glcm(energy,2,range)	ADCm-3-glcm(energy,3,mean)	ADCm-3-glcm(energy,3,range)	ADCm-3-glcm(correlation,1,mean)	ADCm-3-glcm(correlation,1,range)	ADCm-3-glcm(correlation,2,mean)	ADCm-3-glcm(correlation,2,range)	ADCm-3-glcm(correlation,3,mean)	ADCm-3-glcm(correlation,3,range)	ADCm-3-glcm(ASM,1,mean)	ADCm-3-glcm(ASM,1,range)	ADCm-3-glcm(ASM,2,mean)	ADCm-3-glcm(ASM,2,range)	ADCm-3-glcm(ASM,3,mean)	ADCm-3-glcm(ASM,3,range)	ADCm-5-glcm(contrast,1,mean)	ADCm-5-glcm(contrast,1,range)	ADCm-5-glcm(contrast,2,mean)	ADCm-5-glcm(contrast,2,range)	ADCm-5-glcm(contrast,3,mean)	ADCm-5-glcm(contrast,3,range)	ADCm-5-glcm(contrast,4,mean)	ADCm-5-glcm(contrast,4,range)	ADCm-5-glcm(dissimilarity,1,mean)	ADCm-5-glcm(dissimilarity,1,range)	ADCm-5-glcm(dissimilarity,2,mean)	ADCm-5-glcm(dissimilarity,2,range)
10.0	1.0	1.04345	1.9069077000000001	1.8630818	3.0653144999999999	1.9831082	7.0135135999999996	0.67576974999999995	0.86336303000000003	0.94697803000000003	1.1636636	0.69256759000000001	2.0945944999999999	0.69645327000000001	0.33706489000000001	0.60947859000000004	0.41528651	0.25392376999999999	0.68648629999999999	0.55429428999999997	0.13382013000000001	0.56170427999999994	0.15487173000000001	0.39115450000000002	0.83640236000000001	0.17085565999999999	1.0255837000000001	-0.091194524999999999	1.1809493	0.25675674999999998	1.8558558000000001	0.33257871999999999	0.16008194000000001	0.33777109	0.19014328999999999	0.3141892	0.72072071000000004	0.74112034000000004	1.0536585999999999	1.2297889	1.5694108	2.4236116000000001	3.0829260000000001	3.4644816	5.0981708000000001	0.54028200999999998	0.50274390000000002	0.73901159000000005	0.64100592999999995
110.0	1.0	0.81036209999999997	1.3112569000000001	1.3868335000000001	2.3854424999999999	1.4797136	4.9164677000000001	0.58840471999999999	0.72315037000000004	0.81264906999999997	1.0302309000000001	0.62768495000000002	1.8424821	0.72772937999999998	0.30479515000000001	0.64944398000000003	0.38752358999999997	0.26281482	0.69928425999999999	0.58490377999999998	0.13828230999999999	0.59108114	0.17109983000000001	0.39392072	0.84621155000000003	0.17758204	0.97952687999999999	-0.050637229999999998	1.1401827	0.27565631000000002	1.8472553	0.37184467999999998	0.17047039999999999	0.37547415000000001	0.21408468	0.31891408999999998	0.73747015000000005	0.68497032000000002	0.84660679000000005	1.1298908999999999	1.4951193	2.3658863999999999	3.1501584	3.6856548999999998	5.9716662999999999	0.52220248999999996	0.46946423999999998	0.71347183000000003	0.63321424000000004
110.0	1.0	1.1163194999999999	1.4861112999999999	1.8385419000000001	3.1388891000000001	1.7708333999999999	5.75	0.86284727000000006	0.89583325000000003	1.1336805999999999	1.25	0.77083330999999999	2.25	0.59392363000000004	0.39374998	0.50364584000000001	0.44305554000000003	0.21458335000000001	0.63333333000000003	0.44772532999999998	0.10343083	0.49360836000000002	0.12840029999999999	0.39016506000000001	0.82914560999999998	0.13736620999999999	0.97055601999999996	-0.13580519999999999	1.2232731999999999	0.25	1.8333333999999999	0.20486109999999999	0.095196761000000005	0.25028935000000002	0.13078703	0.3125	0.70833330999999999	1.0843750000000001	1.0406249999999999	1.6531248999999999	1.1270833	3.0263889000000002	3.1833334	3.078125	5.1999997999999996	0.84218751999999997	0.55937499000000002	1.0567708	0.29166666000000002
111.0	1.0	0.87836027000000005	1.4220429999999999	1.5248656	2.8844085000000002	1.7016129	5.2903228000000002	0.62163979000000003	0.76075274000000004	0.85685486	1.1747312999999999	0.71774190999999998	1.9354838000000001	0.71485215000000002	0.31505381999999998	0.63799410999999995	0.42114164999999998	0.23465554	0.59032255	0.58958507000000004	0.11270905000000001	0.60721928000000003	0.13777012	0.38662204	0.80158848000000005	0.26540976999999999	0.92223781000000005	0.062519319000000004	1.2679906999999999	0.22580644	1.7419355000000001	0.39194109999999999	0.12914427000000001	0.40650197999999998	0.16509857999999999	0.30645161999999998	0.66129035000000003	0.73687506000000003	0.88500005000000004	1.2493749999999999	1.8629165999999999	2.6533332000000001	3.5877775999999999	4.1237497000000003	5.5650000999999998	0.54937493999999998	0.49499997000000001	0.74854171000000003	0.81875001999999997
111.0	1.0	2.1638513000000001	3.8716216000000001	3.8102474000000002	6.2770270999999997	3.8716216000000001	13.432432	1.1368244000000001	1.2229730999999999	1.5557433000000001	1.7409908000000001	1.1418918	3.3783783999999999	0.53034650999999999	0.37005523000000001	0.43375349000000002	0.46613070000000001	0.15370975000000001	0.49189186000000001	0.41927415000000001	0.11607996	0.45434085000000002	0.12080129000000001	0.37136456000000001	0.77835125000000005	0.18090200000000001	1.0268815	-0.10112198	1.285625	0.12162162	2.0	0.18210396000000001	0.10200824	0.21194637	0.11627253999999999	0.28040540000000003	0.62162161000000005	1.8864584	1.9729166	3.2368057000000001	3.2857637	6.2122688000000004	5.6018518999999998	8.1270837999999994	10.220834	1.04375	0.62291664000000002	1.3947917000000001	0.87430554999999999
113.0	1.0	0.94615786999999996	1.6471861999999999	1.6333873000000001	2.6374458999999999	1.8538961	6.4675326000000002	0.68587666999999997	0.88095230000000002	0.96076846000000005	1.1958877000000001	0.74350649000000002	2.2597404000000001	0.68214726000000003	0.36928453999999999	0.58398205000000003	0.46279100000000001	0.22722719999999999	0.66623383999999997	0.51618648	0.15140538000000001	0.52907216999999995	0.17097433000000001	0.38493502000000002	0.82502520000000001	0.17053563999999999	1.0064439999999999	-0.071869246999999997	1.1800891	0.21428572000000001	1.9480519000000001	0.28232100999999998	0.16644122	0.29472180999999997	0.19814207	0.30357142999999998	0.70129870999999999	0.75266200000000005	0.82962966000000005	1.1989582999999999	1.4652776000000001	2.4594649999999998	3.2131685999999999	3.6208331999999999	5.4629630999999996	0.60104155999999997	0.45138887	0.81338739000000004	0.69058644999999996
113.0	1.0	1.1927083999999999	1.6041666999999999	1.8854166000000001	3.0416664999999998	1.375	4.25	0.859375	0.72916663000000004	1.09375	1.09375	0.75	2.0	0.60364580000000001	0.28749998999999998	0.53229170999999997	0.35520831000000003	0.1875	0.52499998000000003	0.44759098000000003	0.097588389999999997	0.47129600999999999	0.11958949000000001	0.36270627	0.74371838999999995	0.061875991999999998	1.0908415	-0.21379374000000001	1.1591198	0.0625	2.0	0.20410155999999999	0.088541664000000006	0.22797308999999999	0.12369792	0.265625	0.5625	1.421875	1.075	2.1739582999999998	1.2291666000000001	3.1833334	2.5333332999999998	2.2000000000000002	3.5750000000000002	0.91250001999999997	0.52499998000000003	1.1645833999999999	0.52499998000000003
113.0	1.0	2.1826389000000002	3.7388884999999998	3.8756948000000002	6.8444443000000001	4.0583334000000004	13.733333999999999	1.1479166000000001	1.2416666999999999	1.5659721	1.8722221999999999	1.1916667000000001	3.4000001000000002	0.52745503000000005	0.39539212000000001	0.43363467	0.49371299000000002	0.13966688999999999	0.43000000999999999	0.40876247999999998	0.11456303	0.43939816999999998	0.1082186	0.36331654000000002	0.74615931999999996	0.2006367	1.0814922	-0.10293577	1.3057277	0.066666669999999997	2.0	0.17375582000000001	0.096990749000000001	0.19771415000000001	0.10000001	0.26666667999999999	0.56666665999999999	2.4831249999999998	2.4700000000000002	4.1539583000000002	3.5483329000000001	8.3644438000000001	7.6622214	11.23	15.19	1.243125	0.66250001999999997	1.6289583000000001	0.89833337000000002
12.0	1.0	0.67691617999999998	0.99999981999999998	1.1203206000000001	1.8230834	1.0508021000000001	3.3903743999999998	0.54456329000000003	0.61942958999999997	0.75044553999999997	0.88012493000000003	0.55080211000000001	1.5935828999999999	0.74081205999999999	0.27463046000000002	0.66108595999999997	0.35410937999999997	0.27271149	0.71550804000000001	0.58175319000000003	0.13456667999999999	0.58908992999999998	0.16634806999999999	0.39310187000000002	0.84807175000000001	0.14646835999999999	0.98192321999999999	-0.092159078000000005	1.1243628000000001	0.27005348000000001	1.8823529000000001	0.36543759999999997	0.16679658999999999	0.37004231999999998	0.21108136999999999	0.31751338000000001	0.74064171000000001	0.60448712000000004	0.75560910000000003	0.98536341999999999	1.2573718	2.0356831999999998	2.5967237999999999	2.9639418000000002	4.4525642000000003	0.51081741000000003	0.45544878	0.71103090000000002	0.60475427000000004
12.0	1.0	0.50320518000000003	0.75641024000000001	0.70512812999999996	0.96794879	0.73076922	2.5384614000000001	0.48397440000000003	0.67948723	0.64743583999999998	0.86538470000000001	0.46153845999999998	1.4615384	0.75993591999999999	0.33205130999999999	0.68205130000000003	0.42243591000000003	0.29615384	0.80769228999999998	0.57344854000000001	0.18582661	0.5923562	0.21079349999999999	0.39861390000000002	0.88734877000000001	0.12543668999999999	1.0830264999999999	-0.068122312000000004	1.2229021	0.30769232000000002	2.0	0.33907586000000001	0.22649574	0.36177885999999998	0.26362181000000001	0.32692306999999998	0.80769228999999998	0.56562500999999998	0.5625	0.81145834999999999	0.625	1.6361110999999999	2.5555555999999999	2.0374998999999998	4.25	0.53437500999999998	0.4375	0.71354169000000001	0.49166666999999997
13.0	1.0	1.2904199000000001	2.2702463000000002	2.3127208000000001	4.0748233999999997	2.6487677000000001	8.9577465000000007	0.81653458000000001	1.0161384	1.1410651000000001	1.4022889000000001	0.87764083999999998	2.6056336999999998	0.63653981999999998	0.39242628000000002	0.53790908999999998	0.46127635	0.20982393999999999	0.61865216000000001	0.48991924999999997	0.13467999	0.50800078999999998	0.14922492000000001	0.38320338999999998	0.81952046999999995	0.20805699	0.99760908000000004	-0.064736187000000001	1.2170742000000001	0.20246479000000001	1.9577465000000001	0.25824957999999998	0.14253226999999999	0.27327542999999999	0.16478385000000001	0.3006162	0.69190138999999995	1.0629207000000001	1.5007975	1.8431814	2.5790489000000001	4.2751574999999997	6.1877865999999999	7.0571804	11.790423000000001	0.73787665000000002	0.70363474000000004	1.0241652000000001	0.96480489000000003
145.0	1.0	1.1511382999999999	1.8780755	2.0144153	3.7452393000000002	2.1941880999999999	6.8708486999999998	0.71048564000000003	0.85032266000000001	0.97566903000000005	1.2466173	0.76383763999999998	2.1254613	0.68658101999999999	0.33085901000000001	0.60579795000000003	0.41052893000000001	0.23725261	0.62519318000000002	0.55547482000000004	0.12437974	0.56842822000000004	0.15440218	0.38779839999999999	0.82193404000000003	0.17406848	1.0012403000000001	-0.058653786999999999	1.2351676	0.23385607999999999	1.8487085000000001	0.33829081	0.1466181	0.34903198000000002	0.18918139	0.30846402000000001	0.69603324	0.85160071000000004	1.0463966	1.4023479999999999	1.8655440999999999	2.9030809	3.8091086999999999	4.3476100000000004	6.7185797999999997	0.60002100000000003	0.51179987000000005	0.80792803000000002	0.68154000999999997
148.0	1.0	1.0001207999999999	1.5960441999999999	1.7365686	3.2104284999999999	1.8764479000000001	5.7857140999999999	0.66401261	0.79745758	0.91429364999999996	1.1921651	0.72731661999999997	1.9942085000000001	0.70069230000000005	0.32342628000000001	0.61949854999999998	0.41574749	0.23714592000000001	0.62048435000000002	0.56189692000000002	0.12840562999999999	0.57392483999999999	0.15949058999999999	0.38606369000000001	0.81933867999999999	0.16961767	1.0026273000000001	-0.064389168999999996	1.2517312	0.22200771999999999	1.8783783999999999	0.34363121000000002	0.15248307999999999	0.35337484000000002	0.19468598000000001	0.30550194000000003	0.69160228999999995	0.86963946000000003	1.1269876000000001	1.4703027	2.1964676000000001	3.2144048000000001	4.5578675000000004	5.0258960999999998	7.8896661000000003	0.60846089999999997	0.56164568999999998	0.83338171000000005	0.80998939000000003
148.0	1.0	1.5194892	2.4274193999999998	2.7224461999999998	5.3951612000000004	3.0080645000000001	8.3225803000000003	0.89717734000000005	1.0591397	1.2560484000000001	1.5752687000000001	1.0080644999999999	2.5806450999999999	0.61364233000000001	0.39946237000000001	0.50995988000000003	0.44537537999999999	0.18002847	0.48633778	0.48476225000000001	0.12676460000000001	0.50068270999999998	0.14754094000000001	0.37717387000000002	0.78269224999999998	0.16480948000000001	1.0840935	-0.11509326	1.2814907	0.16129031999999999	1.8709677	0.25263219999999997	0.13900087999999999	0.26428097	0.16823477000000001	0.29032257	0.62903224999999996	1.2605469	1.8515625	2.0480467999999998	3.2000000000000002	4.1243056999999999	5.7305555000000004	5.6953125	7.625	0.78632807999999998	0.83281254999999998	1.0665363999999999	1.0786458000000001
14.0	-1.0	1.4110577	2.6121797999999998	2.4158653999999999	4.0192303999999996	2.4903846000000001	8.7692308000000008	0.87259613999999996	1.0352564	1.207532	1.4423077	0.875	2.6153846000000001	0.61653005999999999	0.36913650999999997	0.51378672999999997	0.47763949999999999	0.20173480999999999	0.58846151999999996	0.45985334999999999	0.1123372	0.48533279000000001	0.12308376	0.37608366999999998	0.78596270000000001	0.18442175999999999	1.0841525000000001	-0.11421982999999999	1.2590277000000001	0.15384616000000001	1.9230769000000001	0.22218882000000001	0.11378205	0.24489188000000001	0.12847222	0.28846154000000002	0.63461535999999996	1.1575	1.3	1.7716668	1.8558333	3.2133335999999999	3.2977778999999998	3.9000002999999999	4.8100003999999998	0.77499998000000003	0.57000004999999998	1.0108334000000001	0.72083335999999998
150.0	1.0	0.91535705000000001	1.4547616999999999	1.584643	2.7614280999999998	1.5642857999999999	5.04	0.61202394999999998	0.70714288999999997	0.83797591999999999	0.99857145999999997	0.63285714000000004	1.8171428000000001	0.72406954000000001	0.28181803	0.65162814000000002	0.34276366000000003	0.26728513999999998	0.69152939000000002	0.59371978000000003	0.12150782	0.59870928999999995	0.15302245	0.39748742999999997	0.84769583000000004	0.20632020000000001	0.91589767	-0.017549532	1.0781639999999999	0.30000000999999998	1.76	0.39250006999999998	0.14585316000000001	0.39390873999999998	0.18918641999999999	0.32499999000000002	0.74000001000000004	0.96488357000000002	1.1853815000000001	1.5828215999999999	2.0588278999999998	3.0604045000000002	3.8096044	4.0805087000000002	5.8855919999999999	0.65810387999999997	0.53093219000000003	0.87293445999999997	0.68707615
150.0	1.0	1.4741664999999999	2.2799996999999999	2.6375000000000002	4.8333339999999998	2.8699998999999998	9.2799996999999994	0.96083342999999999	0.98000008000000005	1.3174999999999999	1.5199999	1.05	2.8800001000000002	0.57091665000000003	0.36333331000000002	0.46995583000000002	0.45384311999999999	0.14391403	0.42799994000000002	0.42621499000000002	0.093091615000000003	0.46048632	0.10190041	0.36234021	0.74225395999999999	0.18180604	1.0370843000000001	-0.10168323	1.3272273999999999	0.059999998999999998	2.0	0.18888890999999999	0.080555542999999993	0.21875000999999999	0.095416658000000001	0.26499999000000002	0.56000000000000005	1.4729166	1.4750000000000001	2.4034724000000001	2.3513887000000002	5.0462965999999998	5.2333335999999999	6.9958328999999999	9.9999990000000007	0.94895839999999998	0.58125000999999998	1.251736	0.68819450999999998
151.0	1.0	1.4890216999999999	2.5425304999999998	2.6281998	4.8132792000000002	2.9367220000000001	9.5643157999999993	0.80126231999999997	0.95124470999999999	1.0977697	1.3592671000000001	0.85788381000000002	2.4190871999999999	0.65897006000000002	0.34501558999999998	0.57494718	0.41753781000000001	0.22127226999999999	0.59919887999999999	0.52399808000000003	0.12882469999999999	0.54235244000000005	0.15095891	0.38363254000000002	0.81284045999999999	0.15073252000000001	1.020173	-0.091601789000000003	1.2572882999999999	0.20539419	1.9004148999999999	0.29581603000000001	0.14453663999999999	0.31303307000000002	0.17711224	0.30134854	0.68049793999999997	1.1978709999999999	1.7001373	1.9664611000000001	2.8763285000000001	4.0569901000000002	5.3400474000000004	6.3353028	9.0439558000000009	0.70934063000000003	0.65906589999999998	0.95247263000000004	0.82783883999999996
151.0	1.0	0.65010685000000001	1.0085470999999999	1.0763891000000001	1.8632477999999999	0.98076922	3.2051281999999999	0.49091881999999998	0.58547008	0.65010679000000005	0.81196581999999995	0.45512818999999999	1.3589743000000001	0.77045947000000004	0.25170936999999999	0.71598530000000005	0.31041788999999997	0.3202315	0.79487180999999996	0.64567797999999998	0.13378918000000001	0.64824968999999999	0.18407939000000001	0.41551169999999998	0.89485901999999995	0.15772994000000001	0.89290195999999999	-0.015990405999999999	1.0631117000000001	0.42307693000000002	1.5897436	0.45245721999999999	0.17628203000000001	0.45414892000000001	0.24643871000000001	0.35576922	0.82051282999999997	0.51763397	0.57142859999999995	0.75572914000000002	0.82142859999999995	1.0573412	1.0166667	1.3999999999999999	1.8535714999999999	0.42343754	0.33750001000000002	0.52938991999999996	0.34107140000000002
151.0	-1.0	0.49999997000000002	0.73347700000000005	0.79148673999999997	1.2381468	0.75646548999999996	2.4525861999999998	0.43121408999999999	0.53340542000000002	0.59267252999999998	0.75251429999999997	0.45043105	1.3232758	0.79123341999999997	0.24713499999999999	0.72325360999999999	0.33086109000000002	0.3042821	0.77025860999999995	0.64118772999999996	0.14156704000000001	0.63919199000000004	0.17768150999999999	0.40310505000000002	0.87249069999999995	0.17518722	0.94236748999999997	-0.028211050000000001	1.0822357	0.33836207000000001	1.7758621000000001	0.44091966999999999	0.18604833000000001	0.43635481999999998	0.23377648000000001	0.33459052	0.78232758999999996	0.50798613000000004	0.50138890999999997	0.76886582000000003	0.79027778000000004	1.4313662	1.6510803999999999	2.0925348000000001	3.3423615	0.45008680000000001	0.34375006000000002	0.60402202999999999	0.47714117
154.0	1.0	1.6723086	2.5954864	2.8858502000000001	5.4878477999999999	3.203125	9.6041670000000003	0.99262141999999998	1.1024303	1.3155383	1.7274307	1.0677083999999999	2.8125	0.56958646000000002	0.41362736	0.48957381	0.52478939000000002	0.15719378000000001	0.44289222	0.45795235000000001	0.10657248	0.49738445999999997	0.14624208	0.36880838999999999	0.76202446000000001	0.13799102999999999	0.98731296999999996	-0.081010334000000003	1.4252905	0.10416665999999999	1.9583333999999999	0.21657978999999999	0.099681682999999993	0.25716149999999999	0.15863715	0.27604166000000002	0.59375	1.4575894	1.7633928000000001	2.4111609000000001	3.7428572	4.7251982999999997	6.1246027999999999	6.4178575999999996	8.6357145000000006	0.9392857	0.85982144000000005	1.1940476	1.0752976000000001
154.0	1.0	0.73505085999999997	1.157761	1.2197837	2.0165400999999998	1.2366412	4.0152673999999999	0.59128480999999999	0.72964388000000002	0.81583976999999996	0.98600525000000006	0.59923667000000003	1.7709923999999999	0.71873408999999999	0.32487279000000002	0.63238483999999995	0.39603337999999999	0.26250556000000003	0.71755725000000004	0.55655812999999998	0.14212052999999999	0.56542616999999995	0.16893833999999999	0.39379847000000001	0.85690736999999995	0.14378516	1.0158498	-0.10688799	1.1607746999999999	0.27480915	1.9236641000000001	0.33133221000000002	0.16984731	0.33777299999999999	0.20449005000000001	0.31870228	0.75572519999999999	0.65592843000000001	0.80055147000000004	1.0399969	1.2053307	2.0865602000000001	2.7683000999999998	2.7680147000000002	4.3757362000000004	0.55160849999999995	0.50477939999999999	0.75124067000000005	0.63866425000000004
154.0	1.0	2.0355392000000001	3.8137257	3.5061276000000001	5.2990193000000003	2.6323528	9.5294112999999996	1.0110292000000001	1.2303921	1.3541666999999999	1.5098039000000001	0.86764704999999998	2.5882353999999999	0.59077453999999996	0.39490723999999999	0.51139193999999999	0.46174251999999999	0.20229040000000001	0.57058823000000003	0.46932995	0.13315450000000001	0.50072550999999998	0.15404622000000001	0.36647513999999998	0.75879370999999995	0.058579065	1.2372675	-0.22497085999999999	1.4383725999999999	0.088235296000000005	2.0	0.22911559000000001	0.12969770999999999	0.25954860000000002	0.16278595000000001	0.27205880999999998	0.58823532000000001	3.4343750000000002	6.8125	6.7427082	8.9208335999999999	13.022223	15.711111000000001	14.050000000000001	20.149999999999999	1.440625	1.6875	2.0322917	1.9791666000000001
15.0	1.0	1.7550768000000001	3.2161016	3.1430538000000001	5.7466492999999996	3.5407839000000001	11.688560000000001	0.84432399000000002	1.0602050000000001	1.1664456999999999	1.4915258	0.91154659000000005	2.6588984	0.66072005	0.34327342999999999	0.58351308000000002	0.41247538	0.23600284999999999	0.63729559999999996	0.55344610999999999	0.13117603999999999	0.56839132000000003	0.15935014	0.39295548000000002	0.83493465	0.21533197000000001	0.96024865000000004	-0.0056708944000000002	1.1928855	0.26906778999999997	1.7966101000000001	0.34354377000000003	0.15025461000000001	0.35568902000000002	0.19253184000000001	0.31726694	0.71822034999999995	1.2201827999999999	1.7200512999999999	2.0650176999999998	2.9187349999999999	4.5570126000000002	6.5821762000000001	7.5194448999999999	12.398262000000001	0.66627621999999997	0.59717876000000003	0.89884293000000004	0.83427357999999996
16.0	1.0	1.1633533	1.8921456000000001	2.0510259	3.704272	2.2216699000000002	7.1988072000000001	0.75215363999999996	0.88055074	1.0389332	1.2726968999999999	0.80218690999999998	2.2723658000000002	0.66437685000000002	0.34418386000000001	0.57594758000000001	0.41770711999999999	0.22101589999999999	0.60499406	0.52086001999999998	0.12694069999999999	0.53635292999999995	0.15432359000000001	0.38252037999999999	0.81016933999999996	0.17125814	0.98397385999999998	-0.083771229000000003	1.2196852	0.19781312000000001	1.9125247999999999	0.29389966000000001	0.14245088	0.30700158999999999	0.18005861000000001	0.29945328999999998	0.67594432999999998	1.0783151	1.3737322999999999	1.8593259	2.6206917999999999	4.1800512999999997	5.6992884000000004	6.6379641999999999	10.442739	0.71152853999999999	0.59151195999999995	0.97618245999999997	0.84909897999999995
17.0	1.0	1.1674228	1.9358194	2.0661119999999999	3.8696234	2.2832661000000001	7.1572579999999997	0.75949270000000002	0.90557814000000003	1.0388942999999999	1.3676074	0.82157259999999999	2.2620969	0.65909249000000003	0.35944672999999999	0.57553803999999997	0.46097969999999999	0.21423528	0.57877290000000003	0.52545184	0.12655259999999999	0.54522234000000003	0.1699775	0.38337411999999998	0.80749397999999994	0.17440483000000001	0.99219458999999999	-0.061574998999999998	1.3433193000000001	0.20362902999999999	1.8709677	0.29961902000000001	0.1441672	0.31884232000000001	0.20459521	0.30090725000000001	0.67137097999999995	0.91241950000000005	1.2120687999999999	1.53081	2.1006830000000001	3.2461935999999998	4.3337173	4.9771557	7.5676722999999999	0.65902477999999998	0.59008634000000004	0.88431190999999998	0.78879297000000004
17.0	1.0	0.90277790999999996	1.4212963999999999	1.5486112000000001	2.5601851999999998	1.5555555999999999	5.4444447	0.73842596999999999	0.83796292999999999	1.0138887999999999	1.1990741	0.72222220999999998	2.2222222999999999	0.64722228000000004	0.36111106999999998	0.54652780000000001	0.46527773	0.22026140999999999	0.67777776999999995	0.45901844000000003	0.11552572	0.48259394999999999	0.12239255	0.38202914999999998	0.82100963999999998	0.18504493999999999	0.95974784999999996	-0.10627365	1.1337965000000001	0.19444444999999999	2.0	0.21629053000000001	0.11400463	0.23847415999999999	0.12557869999999999	0.29861110000000002	0.69444441999999995	0.80624998000000003	0.86874998000000003	1.3083334	1.7833333	3.0208333000000001	4.3055553	5.71875	10.025	0.69687498000000003	0.49375001000000002	0.94895834000000001	0.87291664000000002
20.0	1.0	0.7027601	0.96815306000000001	1.153397	1.8752656999999999	0.97770703000000003	3.0509553	0.52760088000000005	0.57059437000000002	0.71709113999999996	0.82059455000000003	0.51592355999999995	1.4840764	0.7535094	0.24753027999999999	0.68383479000000003	0.31396115000000002	0.28658238000000003	0.73731732000000005	0.60847306000000001	0.14041294000000001	0.60891627999999998	0.17965803	0.3992599	0.8656798	0.12676328000000001	0.96981722000000004	-0.096195504000000001	1.1211709000000001	0.31210189999999999	1.8343948999999999	0.40087595999999998	0.18307677999999999	0.39704961	0.2375266	0.32802548999999998	0.77070063	0.75674993000000002	0.83925002999999998	1.3076664	1.4933335999999999	2.4879441	2.9251108000000001	3.2667500999999999	4.8400011000000003	0.56349992999999998	0.43500002999999998	0.77825027999999996	0.56433338
20.0	1.0	0.61701046999999998	0.88309062000000005	0.98472881000000001	1.6508898000000001	0.98422330999999996	3.0776699000000001	0.48735838999999997	0.57969272000000005	0.65928394000000001	0.87095469000000003	0.51092230999999999	1.4174757	0.76755923000000004	0.26397815000000002	0.7002216	0.36509475000000002	0.28880206000000003	0.71019405000000002	0.62113099999999999	0.12713218000000001	0.63003284000000004	0.16314878999999999	0.39834034000000001	0.84644467000000001	0.18244462	0.94548023000000003	-0.0064942758000000001	1.1876694999999999	0.30582523	1.7281553999999999	0.41958252000000001	0.16159314999999999	0.42731908000000002	0.211064	0.32645631000000003	0.73786408000000003	0.56137632999999998	0.57724737999999998	0.85112326999999999	1.0795412	1.6629829	2.1953811999999999	2.5804771999999998	4.0882025000000004	0.47001400999999998	0.37205054999999998	0.62698978000000005	0.59016864999999996
21.0	1.0	1.5112004999999999	2.6169741000000002	2.6794723999999999	4.8241633999999998	2.8655963	9.4036694000000001	0.78826487000000001	0.97278302999999999	1.0926222000000001	1.3654432999999999	0.83256881999999999	2.4201834	0.66404700000000005	0.35492196999999998	0.57779347999999997	0.43082335999999999	0.23027275999999999	0.63793635000000004	0.53083265000000002	0.13410479	0.54512912000000002	0.15873234999999999	0.38713988999999999	0.82694829000000003	0.18039865999999999	0.99898279000000001	-0.073421850999999996	1.2103541	0.22935779000000001	1.9009174	0.30712759000000001	0.15173300000000001	0.31882462	0.1869458	0.30733946000000001	0.70458715999999999	1.1131964999999999	1.5485641999999999	1.8926442999999999	2.5723109000000002	4.0563073000000003	5.6854753000000002	6.3828535000000004	10.095609	0.69265180999999998	0.61765163999999995	0.94341207000000005	0.82276218999999995
21.0	1.0	0.8421225	1.1328123999999999	1.4046228999999999	2.4023441999999999	1.3007812000000001	3.765625	0.62532562000000003	0.62630205999999999	0.85709625	0.97395836999999996	0.64453125	1.703125	0.70901698000000002	0.27005211000000001	0.62546902999999998	0.35554531	0.24045357000000001	0.61874998000000003	0.55045807000000002	0.12723230999999999	0.55520159000000002	0.15540936999999999	0.38444462000000001	0.81694197999999996	0.10783961	1.0324207999999999	-0.13747561	1.2072959999999999	0.2109375	1.90625	0.32406962	0.15462240999999999	0.32602265000000002	0.18836805000000001	0.30273438000000003	0.6875	0.79546868999999998	0.79687494000000003	1.3242187999999999	1.6641667	2.6526388999999999	2.9861108999999999	3.51125	4.3375000999999997	0.60453122999999997	0.46375002999999998	0.82328129000000005	0.66625016999999997
22.0	1.0	1.0361357	1.7067355	1.7760566	3.0693223000000001	1.8067846000000001	5.9380531000000003	0.68104726000000004	0.8080138	0.92883479999999996	1.1359389	0.68879056000000005	1.9970502000000001	0.69371784000000003	0.32115476999999998	0.61477333000000001	0.39529911000000001	0.25188851000000001	0.67320818000000004	0.55378961999999998	0.13824448	0.56346220000000002	0.16917607000000001	0.39243239000000002	0.84016042999999996	0.15182818000000001	1.0137106	-0.086253240999999994	1.2185931999999999	0.26548672000000001	1.8466077000000001	0.33319256000000003	0.16603172999999999	0.34041371999999998	0.20872278999999999	0.31637167999999999	0.72713863999999995	0.76839674000000002	0.90946329000000004	1.2443388	1.5190912000000001	2.5122882999999998	3.1314502000000002	3.4877829999999999	5.0502824999999998	0.57270485000000004	0.46454793	0.76964449999999995	0.63754714000000001
22.0	1.0	1.9051138999999999	3.4397712	3.4678024999999999	6.4507570000000003	3.8477272999999999	12.563637	0.97348504999999996	1.1700752999999999	1.3498102000000001	1.6848478	1.0522727000000001	2.9727272999999999	0.60036582000000005	0.3848184	0.50930005	0.45269847000000002	0.18669920000000001	0.53012305000000004	0.48529538999999999	0.12419734	0.50524539000000002	0.14935416000000001	0.37785025999999999	0.79364389000000002	0.1756199	1.0511942999999999	-0.089011206999999995	1.3253790000000001	0.1659091	1.9272727000000001	0.25505453	0.13237056	0.27202082	0.16846596	0.29147726000000002	0.64772724999999998	1.5977896	2.3948176000000001	2.8663199000000001	4.23733	6.6127390999999998	9.9372176999999997	10.960061	17.783335000000001	0.86532014999999995	0.77215445000000005	1.1917089000000001	1.1202234
23.0	1.0	0.66161000999999997	1.0275083	1.1090213	1.8818773	1.1529126000000001	3.9223300999999999	0.52528315999999997	0.63754034000000004	0.71136725000000001	0.92071192999999996	0.53640776999999995	1.6116505000000001	0.75090551000000005	0.28108695	0.68353909000000002	0.37049314	0.28871518000000002	0.74854374000000001	0.61510456000000002	0.13303697	0.61705041000000005	0.17696549	0.40189517000000002	0.86350625999999997	0.18329235999999999	0.97973621	-0.013351221	1.1700596999999999	0.33009707999999999	1.7475727999999999	0.41218323000000001	0.17401564	0.41228426000000001	0.23681898000000001	0.33252427000000001	0.76699030000000001	0.56444262999999995	0.59020262999999995	0.88358669999999995	0.88412166000000003	1.6213963	1.9366367	2.1983112999999999	3.5540544999999999	0.48420611000000002	0.40337840000000003	0.63443123999999995	0.43175679
23.0	1.0	1.1777244	1.9455127000000001	2.0450317999999998	3.5480762000000001	2.1019230000000002	6.6999997999999996	0.74983948	0.89294881000000004	1.0338137999999999	1.2929485999999999	0.79807693000000002	2.2538461999999999	0.66718984000000003	0.34790726999999999	0.57842444999999998	0.44492108000000002	0.21718875000000001	0.60552030999999995	0.52766453999999996	0.13999933000000001	0.53828697999999997	0.16409588	0.38227969000000001	0.81299931000000003	0.16912109	1.0327010999999999	-0.081561177999999998	1.2672794000000001	0.19615384999999999	1.9384615000000001	0.30245727	0.15611643	0.31001594999999998	0.18904918000000001	0.29903847	0.68076921000000001	0.96881645999999999	1.2449467999999999	1.6143843	2.0943260000000001	3.2486410000000001	4.4761229	4.9178189999999997	7.7361716999999999	0.64607722000000001	0.54787224999999995	0.87781465000000003	0.77375883000000001
24.0	1.0	1.5875182999999999	3.1743073000000002	2.8873726999999998	5.0323896000000001	3.4082971	11.908296999999999	0.80913371000000001	1.0884275000000001	1.1391922000000001	1.4963617	0.90611355999999998	2.6855896000000001	0.66606158000000004	0.36461644999999998	0.58159338999999999	0.45085164999999999	0.22132636999999999	0.60732067000000001	0.54663717999999994	0.12895703	0.55996566999999997	0.15139717	0.38424947999999998	0.81454402000000004	0.20453182	1.0306649999999999	-0.034468855999999999	1.2625926999999999	0.20960698999999999	1.8951966	0.32987245999999998	0.14853229000000001	0.33940956	0.18128343	0.30240175000000002	0.68340610999999996	1.3897581000000001	2.5553577000000001	2.5039744000000002	3.6588580999999998	5.9718274999999998	9.6288508999999998	10.004725000000001	18.097479	0.70010519000000004	0.75294101000000002	0.98091715999999995	1.0071778
24.0	1.0	0.87784094000000001	1.3106062000000001	1.449811	2.4346597000000001	1.4943181000000001	4.7954545	0.68465918000000003	0.75852257000000001	0.93750005999999997	1.0899622	0.68181818999999999	1.9545455	0.67698877999999996	0.32651517000000002	0.58194630999999997	0.41899508000000002	0.23793444	0.65454548999999995	0.50393604999999997	0.123996	0.52002906999999998	0.14252065	0.38683691999999997	0.82027035999999998	0.12294479	1.0169549	-0.15310617000000001	1.1543578000000001	0.22727273000000001	1.8636364000000001	0.26601954999999999	0.13403565000000001	0.28093435999999999	0.15822281999999999	0.30681818999999999	0.69318181000000001	0.72044653000000003	0.66892850000000004	1.1535418	1.1638097000000001	2.2000791999999998	2.4241271000000002	3.1410713000000001	4.8442844999999997	0.61294651	0.41142856999999999	0.83366077999999999	0.54214280999999998
25.0	1.0	0.62484276000000005	0.95377350000000005	1.0058175	1.6012578	0.96415097000000005	3.1622640999999998	0.51242149000000004	0.63333333000000003	0.70062869999999999	0.85723245000000003	0.50943397999999995	1.5094339999999999	0.75496470999999998	0.28567513999999999	0.67975861000000004	0.35862698999999998	0.28881854000000001	0.75245267000000005	0.60148937000000002	0.14534833999999999	0.60515856999999995	0.17679647000000001	0.40024980999999998	0.86957991000000001	0.14699762	1.0139826999999999	-0.080793999000000005	1.1367328999999999	0.31886792000000003	1.8339623	0.38876069000000002	0.18405405999999999	0.38983532999999998	0.22608760999999999	0.32971697999999999	0.77735847000000002	0.51707000000000003	0.51034939000000001	0.78767920000000002	0.87172936999999995	1.4609919	1.6366782	2.0483867999999998	2.8430116000000001	0.45436834999999998	0.34905908000000002	0.60463708999999999	0.47988349000000002
26.0	1.0	0.95978003999999995	1.5995372999999999	1.6605901999999999	2.8217591999999998	1.7604166000000001	5.9444447	0.70167833999999996	0.89120363999999996	0.98466438000000001	1.2083333000000001	0.74652779000000002	2.2222222999999999	0.67497116000000001	0.37592596	0.57477020999999995	0.44906731999999999	0.22518379999999999	0.65138887999999995	0.52214276999999998	0.13272436000000001	0.53312355	0.15120642000000001	0.38508028	0.82100998999999997	0.18928545999999999	1.0279153999999999	-0.074980453000000002	1.2242317	0.21527778	1.9166666000000001	0.29368012999999998	0.15046293999999999	0.30216777	0.17607059999999999	0.30381944999999999	0.69444441999999995	0.93208325000000003	1.1049998999999999	1.4970832999999999	1.4294443999999999	3.0905556999999999	3.5844448	4.5958332999999998	7.3133325999999999	0.66499995999999995	0.57666664999999995	0.90888888000000001	0.69416659999999997
26.0	1.0	1.0484252000000001	1.7421963	1.815148	3.1836684000000002	1.9272575000000001	6.3010035000000002	0.71941197000000001	0.84531747999999995	0.99254452999999998	1.208194	0.76839464999999996	2.1872908999999998	0.67272328999999997	0.33689412000000002	0.58306681999999999	0.42046984999999998	0.21948285000000001	0.60902977000000003	0.52084600999999997	0.1252528	0.53329545	0.14776589000000001	0.38024664000000002	0.80702399999999996	0.15756094000000001	1.0119284	-0.099617414000000001	1.2112533000000001	0.18227425	1.9531772000000001	0.29167530000000003	0.14001542	0.30169705000000002	0.17068485999999999	0.29556855999999998	0.67056859000000002	0.95754373000000004	1.2044588000000001	1.6171241000000001	2.1810782	3.3530076000000002	4.1272472999999996	4.8441080999999997	7.2694263000000001	0.68397664999999996	0.54585987000000002	0.93331337000000003	0.75589161999999999
27.0	1.0	0.99274914999999997	1.4709965	1.6990399	3.0661759000000002	1.7512255000000001	5.4166664999999998	0.71068220999999998	0.80800676000000005	0.97048575000000004	1.1899508999999999	0.74142158000000002	2.0833333000000001	0.67286562999999999	0.34052300000000002	0.58538537999999996	0.42648988999999998	0.22501922999999999	0.62733536999999995	0.51961535000000003	0.12861188000000001	0.53749532	0.16239679000000001	0.38442215000000002	0.81909578999999999	0.14581382000000001	0.97201037000000001	-0.096700743000000006	1.2364733000000001	0.21078432	1.9215686000000001	0.28809236999999999	0.14425035	0.30502772	0.19007017000000001	0.30269607999999998	0.69117647000000004	0.86253077	1.0209157	1.4409964	2.0068071000000001	3.0770080000000002	4.2090211000000002	4.8274759999999999	7.2945551999999996	0.63864480999999995	0.53329205999999996	0.86950284	0.75573438000000004
27.0	1.0	0.625	1.1041666000000001	1.0613425999999999	1.7268517000000001	1.1805555999999999	4.125	0.46412038999999999	0.59722220999999998	0.65393519	0.82407403000000001	0.51388889999999998	1.5694444000000001	0.78402775999999996	0.24791662	0.71360975999999998	0.32380178999999998	0.30357587000000003	0.76805555999999997	0.65659427999999997	0.11855873	0.65622318000000002	0.14721413	0.40847102000000002	0.87389344000000002	0.30410129000000002	0.82539034	0.10649349	0.95602715000000005	0.375	1.6388887999999999	0.47975751999999999	0.14973955999999999	0.47430801	0.18730706999999999	0.34375	0.78472220999999998	0.45869558999999999	0.53913051000000001	0.70416665000000001	0.77373201000000003	1.3303138999999999	1.6028986000000001	2.0820653	3.4717391000000002	0.38179347000000002	0.31358694999999998	0.51567030000000003	0.42282605000000001
29.0	1.0	1.5754870999999999	2.6807352999999998	2.8119586000000001	5.1136350999999998	2.9772726999999999	9.4935063999999993	0.86823583000000004	0.9859308	1.1977812000000001	1.4372293	0.86038959000000004	2.4025973999999999	0.63219714000000005	0.34242298999999998	0.54267907000000004	0.41488778999999998	0.23066244	0.60718106999999999	0.50148809000000005	0.11765531	0.52246051999999998	0.13424775999999999	0.38873880999999999	0.81741755999999999	0.12764362000000001	1.0063044999999999	-0.16832059999999999	1.1628339000000001	0.24025974	1.7922077999999999	0.26826301000000002	0.12342172	0.28733763000000001	0.14844877000000001	0.31006494000000001	0.68831169999999997	1.4756697000000001	2.0812499999999998	2.5356402	3.8610117000000002	5.4441476	7.6325393000000004	8.0607138000000003	11.667857	0.85357141000000003	0.77098215000000003	1.1578870999999999	1.091369
29.0	1.0	2.4342448999999999	4.4166664999999998	4.3873696000000004	8.0208329999999997	4.9921875	16.46875	1.1569011	1.3697919000000001	1.6048176999999999	1.8723958000000001	1.1953125	3.53125	0.54349338999999997	0.40208327999999999	0.44030550000000002	0.44333222999999999	0.18428659	0.56674206000000005	0.42816302000000001	0.099536090999999993	0.46264881000000002	0.13033317	0.38101223000000001	0.80778897000000005	0.18235061999999999	1.0226059999999999	-0.083071738000000006	1.1773738	0.1875	1.9375	0.19064671	0.086805551999999994	0.22384984999999999	0.12988278	0.296875	0.671875	2.2437501000000002	3.0166667	3.8076389000000002	4.7347220999999999	7.6712965999999998	10.199999999999999	10.983333	20.733333999999999	1.09375	0.78333330000000001	1.4965276999999999	1.0791668000000001
30.0	1.0	1.8328488000000001	3.3624033999999998	3.2776163	5.5910853999999999	3.377907	11.465116999999999	1.0237404000000001	1.2422481000000001	1.4316861999999999	1.6647288	1.0406976999999999	3.0465116999999999	0.56739919999999999	0.42207011999999999	0.46114179	0.47721778999999998	0.17796466999999999	0.53488380000000002	0.43863717000000002	0.11904653	0.46853444	0.12909335999999999	0.37569081999999998	0.78884469999999995	0.19559536999999999	1.0696870999999999	-0.11209745	1.2968942999999999	0.15116278999999999	1.9534883000000001	0.20187336	0.11264531	0.22682494	0.1302487	0.28779069000000002	0.63953488999999997	1.9786459000000001	3.2760413000000002	3.4657984000000002	4.1829858	7.2428241	10.098147000000001	9.3083334000000004	13.954165	1.0510416	1.0093749999999999	1.4673611	1.2531251000000001
31.0	1.0	0.61486489	1.1261261	1.0720719999999999	1.7117115000000001	1.2027028	4.3513513000000001	0.47860356999999998	0.68693696999999998	0.68581080000000005	0.88738744999999997	0.51351351000000001	1.6486486	0.77432424	0.30022523000000001	0.69508475000000003	0.36605725	0.30497128000000001	0.80270271999999998	0.64403695000000005	0.14401639999999999	0.64900570999999996	0.15391719000000001	0.4109447	0.88917559000000002	0.32352582000000002	0.95992743999999997	0.11441915	1.0694418000000001	0.39189190000000002	1.6756755999999999	0.46372938000000002	0.18186936000000001	0.46382322999999998	0.2012012	0.34797296	0.81081080000000005	0.30833331000000003	0.20416666999999999	0.42777777	0.36805557999999999	0.72685188000000001	0.76666670999999997	1.1666666000000001	1.3500000000000001	0.27083333999999998	0.21666664999999999	0.37361108999999998	0.34166667000000001
31.0	-1.0	3.6094059999999999	7.1327381000000001	6.5592566000000003	10.050397999999999	6.9685630999999999	26.820360000000001	0.78779960000000004	1.0159676	1.0999251999999999	1.3582835	0.87275451000000004	2.8083832000000002	0.70954322999999997	0.29709514999999997	0.63722825000000005	0.36527177999999999	0.25968005999999999	0.69580829	0.57355451999999996	0.12885173999999999	0.58552307000000003	0.15934306000000001	0.39389216999999999	0.84390754000000001	0.14953287000000001	0.95172756999999997	-0.054983612000000001	1.1152674	0.2754491	1.8323354000000001	0.35896962999999998	0.1559381	0.3689287	0.20032841000000001	0.31886228999999999	0.73353290999999998	2.6310055000000001	4.4396490999999996	4.0201979000000003	5.5811843999999997	7.0116319999999996	9.7197914000000001	13.370896999999999	21.077345000000001	0.66967785000000002	0.6205079	0.87462567999999996	0.78411465999999996
32.0	-1.0	1.0489131	1.7210144000000001	1.8442026	3.3985500000000002	2.1086957000000002	6.8260870000000002	0.77355063000000002	0.98188405999999995	1.0688405000000001	1.326087	0.82608694000000005	2.3913042999999998	0.64076084	0.41702898999999999	0.54158139000000005	0.46483380000000002	0.20754479000000001	0.61304342999999994	0.47961998	0.1111171	0.49923453000000001	0.13650519999999999	0.38220605000000002	0.82171720000000004	0.17469311000000001	1.0137467	-0.1105014	1.202701	0.19565216999999999	2.0	0.23754527	0.11050725	0.25611410000000001	0.14130434	0.29891303000000002	0.69565219	0.83229165999999999	1.0416666000000001	1.2420138999999999	1.6111112000000001	2.1861112	2.2000000000000002	2.3166666	3.2333335999999999	0.68229169000000001	0.66666669000000001	0.8725695	0.67777776999999995
32.0	-1.0	1.8317307	3.0384614000000001	3.2516026	5.8717952000000002	3.0192307999999999	8.6153850999999992	1.0657052	1.2051282000000001	1.4599359000000001	1.6282051	1.0961539	2.7692307999999999	0.54375004999999998	0.42884614999999998	0.44195889999999999	0.42918550999999999	0.13337104	0.37692308000000002	0.4212516	0.12937372999999999	0.45051253000000002	0.11798727000000001	0.36481845000000002	0.75216717	0.17525436999999999	1.1144038000000001	-0.13877928	1.3469199999999999	0.076923080000000005	2.0	0.18282582999999999	0.11298076999999999	0.20713142000000001	0.10950854	0.26923078	0.57692306999999998	1.7281251	2.7062499999999998	3.1760416	5.4354167000000002	6.9722223000000003	9.5	8.7062492000000002	13.300000000000001	1.0249999999999999	0.99374998000000003	1.4270833000000001	1.41875
32.0	-1.0	1.3355656	1.955357	2.2894342000000001	3.8809515999999999	2.2410714999999999	7.25	0.88467258000000004	0.91369056999999998	1.1837797999999999	1.3720238	0.86607140000000005	2.4642856000000002	0.60275303999999996	0.35803573999999999	0.51615465000000005	0.45036763000000002	0.19816176999999999	0.57142853999999998	0.45624128000000003	0.12006393999999999	0.49011033999999998	0.1523225	0.37970461999999999	0.80125104999999996	0.14024428999999999	0.95823395	-0.11731477	1.2472521999999999	0.17857143	1.9285715000000001	0.21760292000000001	0.11297124	0.25058907000000002	0.16021825000000001	0.29464287	0.66071427000000005	1.2291666000000001	1.1402776999999999	1.9291666000000001	1.5143518	3.5441357999999998	3.4135802000000002	4.4361110000000004	6.9388889999999996	0.85555552999999995	0.48611110000000002	1.1101851	0.54212970000000005
33.0	1.0	1.1195607999999999	1.8185705000000001	1.9267671	3.6109159000000002	2.1293706999999999	6.7179488999999997	0.63383824	0.76456869000000005	0.87014365000000005	1.1386951999999999	0.70629370000000002	1.9440558999999999	0.72229003999999997	0.29813542999999998	0.64877379000000002	0.37708565999999999	0.25472616999999997	0.64422946999999997	0.60434436999999996	0.11341559	0.61585056999999999	0.14109041	0.39519870000000001	0.83341067999999996	0.25363907000000002	0.92775613000000001	0.046710752000000001	1.15663	0.28438227999999999	1.7249417	0.40781188000000002	0.13674413999999999	0.41651231	0.17494678	0.32109558999999999	0.71561772000000001	0.73425174000000004	0.95935303000000005	1.2007380999999999	1.8127549000000001	2.5654363999999998	3.7474824999999998	4.1161865999999998	6.6879505999999997	0.50248408	0.48592636	0.68281983999999996	0.69848639000000001
35.0	1.0	1.2925196000000001	2.0873550999999999	2.2529862	4.3300466999999996	2.5138888000000001	7.6783624000000001	0.76200044	0.91289025999999995	1.0387424999999999	1.3866947999999999	0.84137428000000003	2.2748537	0.66668945999999996	0.35426607999999998	0.58535599999999999	0.45102115999999998	0.21530731	0.56870067000000002	0.54086970999999995	0.11490031000000001	0.55976044999999996	0.14692482000000001	0.38191905999999998	0.80045098000000003	0.20482205000000001	0.98603284000000002	-0.030787664999999999	1.2976190999999999	0.19371346	1.8625731000000001	0.32317059999999997	0.12864481	0.33981028000000002	0.17214421999999999	0.29842836	0.65935670999999996	1.0515804	1.3393103	1.7908714999999999	2.8793313999999999	4.0076871000000001	6.0754546999999999	6.5410618999999999	10.59552	0.66653751999999999	0.59715521000000005	0.90071332000000004	0.91705954000000001
35.0	1.0	1.5053763	2.3387102999999998	2.6444895000000002	5.4448919	3.0887096000000001	8.9193543999999996	0.82594078999999998	0.97715061999999997	1.1290323	1.4838709000000001	0.91935486	2.4677419999999999	0.65454614	0.35614332999999998	0.57076185999999995	0.41107851000000001	0.21593583	0.58260648999999998	0.53761071000000005	0.1126243	0.55016189999999998	0.14319072999999999	0.38426011999999998	0.81576097000000003	0.15582798	0.98492204999999999	-0.071360826000000002	1.1814264000000001	0.20967741000000001	1.9032258	0.31665829000000001	0.12768815	0.32578677	0.16834676000000001	0.30241936000000003	0.68548387	1.3303571999999999	1.760119	2.1124996999999999	3.5081351000000001	4.3391533000000004	6.4555563999999999	6.8000002000000004	11.42619	0.75625001999999997	0.69345235999999999	0.98720253000000002	0.91190481000000001
37.0	1.0	1.0247872	1.7998784000000001	1.7760035000000001	2.9574208	1.7864964000000001	6.1240877999999999	0.68415444999999997	0.81751799999999997	0.95057791000000003	1.1374694999999999	0.70620435000000004	2.080292	0.69059901999999995	0.31984317000000001	0.60146915999999995	0.41005441999999998	0.23948769	0.65547442	0.53581709	0.13003962999999999	0.54411483000000005	0.16538079	0.38455328	0.81827837000000003	0.15707515	0.99385314999999996	-0.095928989000000006	1.1729115000000001	0.21167883000000001	1.9124087000000001	0.30980714999999998	0.14983778	0.31583905000000001	0.19791677999999999	0.30291972	0.68978101000000003	0.75317723000000003	0.91666687000000002	1.2219272000000001	1.4756944000000001	2.2956009000000002	2.9318518999999998	3.2416662999999999	4.9316664000000001	0.56203108999999996	0.42333325999999999	0.76314223000000003	0.60659724000000004
38.0	1.0	1.2643229	2.609375	2.1992188000000001	3.4166672	2.390625	8.625	0.77734380999999997	1.0781251000000001	1.0716144999999999	1.46875	0.828125	2.625	0.66002601000000005	0.38958325999999999	0.57695317000000002	0.54166663000000004	0.22335266000000001	0.68124998000000003	0.51151484000000003	0.15086701999999999	0.52161986000000005	0.17436219999999999	0.38558856000000002	0.83524752000000002	0.1975247	1.0286839000000001	-0.037700905999999999	1.3978459000000001	0.21875	2.0	0.28651258000000002	0.16471353	0.29085286999999999	0.19726561000000001	0.3046875	0.71875	1.2708333999999999	2.375	2.2902776999999999	2.7625000000000002	5.4388885	9.0740738000000007	8.0875006000000003	16.083334000000001	0.78333330000000001	0.95833330999999999	1.1166666999999999	1.1569444
39.0	1.0	0.41519951999999999	0.67077452000000004	0.68632621000000005	1.1901408	0.74295776999999996	2.3661970999999999	0.35856803999999998	0.4806338	0.50000005999999997	0.70129125999999997	0.40492958000000001	1.1549294999999999	0.82637912000000002	0.22130287000000001	0.76863265000000003	0.30240613	0.33108944000000001	0.78169005999999996	0.71789800999999998	0.1056556	0.72068387	0.12938872000000001	0.42162028000000001	0.88449305	0.40450951000000002	0.75502694000000004	0.25579351	0.94106787000000003	0.46478872999999998	1.3521126999999999	0.56678527999999995	0.13700607000000001	0.56793450999999995	0.16999218999999999	0.36619717000000002	0.80281692999999998	0.31885250999999998	0.46967207999999999	0.51215851000000001	0.81489085999999999	1.0848362	1.6234976000000001	1.7831967	2.7057376	0.27879098000000002	0.33442619000000001	0.37961060000000002	0.47185808000000001
39.0	1.0	0.75378782	1.2121211000000001	1.2537879000000001	2.0965910000000001	1.375	4.6818179999999998	0.62594700000000003	0.79166674999999997	0.85890144000000002	1.125	0.67045456000000003	2.0	0.69981073999999999	0.35568187000000001	0.61003773999999999	0.46647736000000001	0.23362303000000001	0.67272734999999995	0.53021991000000002	0.13938150999999999	0.54355662999999999	0.17344290000000001	0.38350856	0.82027035999999998	0.18710131999999999	1.0403389999999999	-0.045807458000000002	1.2965302000000001	0.20454544999999999	1.9545455	0.30111664999999999	0.16532511999999999	0.31240138000000001	0.20991157999999999	0.30113636999999999	0.69318181000000001	0.72083330000000001	0.85312504	1.1618056000000001	1.4614583000000001	2.3837961999999999	2.9203703000000001	3.5958331000000001	4.7458334000000004	0.57760416999999997	0.48229169999999999	0.78663187999999995	0.73784727000000006
41.0	1.0	1.4571295	2.6019842999999998	2.6422979999999998	4.7734646999999999	2.8754512999999999	9.5776176	0.84386282999999995	1.0282789000000001	1.1689233000000001	1.4897708999999999	0.90613717000000005	2.5884475999999998	0.63693975999999997	0.36852386999999998	0.55055856999999997	0.46102708999999997	0.20699339999999999	0.56871927	0.51428711000000005	0.12589054999999999	0.53714203999999999	0.1442676	0.37972337	0.79698426	0.20282813999999999	1.0012825000000001	-0.054969630999999998	1.2805820999999999	0.17870036	1.898917	0.29064506000000001	0.13388741000000001	0.31113987999999998	0.16175297	0.29467507999999998	0.65342962999999998	1.0935357999999999	1.6886981999999999	1.8800939000000001	2.9027680999999999	4.2907734	6.5174265	7.2500863000000004	12.250004000000001	0.70440924000000005	0.72551346000000005	0.96379851999999999	1.0210044
42.0	1.0	1.1524563999999999	2.2643854999999999	2.0699117	3.3040335000000001	2.2557895000000001	8.2042102999999997	0.61535059999999997	0.81122815999999998	0.85894775000000001	1.0880699	0.64526313999999996	1.9978948000000001	0.73258358000000001	0.30302685000000001	0.65704167000000002	0.38520314999999999	0.27523571000000002	0.73170316000000002	0.59414148	0.13652511000000001	0.59961699999999996	0.16825707000000001	0.39841017000000001	0.85755873000000005	0.20811734000000001	0.94090390000000002	-0.016626103	1.1173333000000001	0.30631577999999998	1.8021053	0.38687313000000001	0.16728077999999999	0.38999402999999999	0.21122088999999999	0.32657893999999998	0.75684207999999997	0.91085011000000005	1.5013974000000001	1.5282673	2.0094460999999999	3.1537099	4.5197377000000003	5.3124228000000002	8.8378867999999997	0.526223	0.53548138999999995	0.71755290000000005	0.65732413999999995
42.0	-1.0	0.81971139000000004	1.2996794	1.4022437000000001	2.5304489000000001	1.5480769000000001	5.0192307999999999	0.59375	0.66987187000000004	0.81410258999999996	0.99519223000000001	0.64423078	1.8653846000000001	0.72572112	0.27307692	0.65063161000000003	0.35099930000000001	0.26111642000000002	0.69038463000000005	0.58182352999999998	0.11139302	0.58814168	0.15504977	0.39438962999999999	0.84792107000000005	0.17542408000000001	0.89260231999999995	-0.032488279000000002	1.0531762	0.27884614000000002	1.8461539	0.37054288000000002	0.13922276	0.37441573	0.19571313000000001	0.31971154000000002	0.74038464000000004	0.74843746	1.0635417	1.2217013999999999	1.8302083	2.6027776999999999	3.4703702999999999	4.0572914999999998	5.6791668	0.54739587999999995	0.51249999000000002	0.72343749000000002	0.61979169000000001
43.0	1.0	1.0604416999999999	1.7090354999999999	1.8307230000000001	3.2883518	2.0144579	6.6216869000000003	0.59216869000000005	0.70421659999999997	0.81586354999999999	1.0383534000000001	0.64578312999999998	1.8168675000000001	0.73490727	0.28781660999999997	0.66087180000000001	0.36438087000000002	0.26667371000000001	0.67826640999999999	0.60667020000000005	0.12051423999999999	0.61524533999999997	0.14873315000000001	0.39695659	0.84190600999999998	0.21948929	0.92293530999999995	0.014793964999999999	1.1499615999999999	0.29638555999999999	1.7349398	0.40666404	0.14841878	0.41273797000000001	0.18711525000000001	0.32409638000000002	0.73012047999999996	0.72856504	0.91244124999999998	1.1500634000000001	1.5849768	2.3009776999999998	3.0259266	3.7720083999999998	5.6542263000000004	0.47328334999999999	0.41942500999999999	0.63304484000000005	0.55043036000000001
46.0	-1.0	2.8850802999999998	4.9973115999999997	5.3030906	9.8897847999999993	5.5080647000000003	18.387096	1.3501344	1.5295699	1.8272849	2.1774193999999998	1.3306452	3.8709676000000002	0.47311428	0.44106575999999997	0.39223993000000001	0.46907237000000002	0.15153085999999999	0.47988610999999998	0.3972792	0.11926154999999999	0.43250309999999997	0.11466738	0.37481188999999998	0.79214048000000004	0.20271302999999999	1.1019844999999999	-0.11630327	1.3000224	0.14516129	2.0	0.16319444999999999	0.10136647999999999	0.19097227999999999	0.10394266000000001	0.28629031999999999	0.64516127000000001	2.3454861999999999	3.5486108999999999	3.8890047000000001	4.4972224000000001	7.6944447	9.6395063000000007	9.6111106999999993	14.061109999999999	1.2052083	1.0902778	1.5524305	1.0865741
46.0	-1.0	2.9521239000000001	5.2379803999999996	5.2938713999999996	9.7195511000000003	5.1706728999999996	16.365385	1.2037256999999999	1.3605769000000001	1.6360176	1.9054489999999999	1.1658653999999999	3.3076922999999998	0.54318898999999998	0.38989173999999999	0.45431405000000002	0.44862095000000002	0.18390687	0.55530535999999997	0.43571836000000003	0.12130217	0.47089513999999999	0.12826953999999999	0.37960421999999999	0.80567699999999998	0.15675813	1.1039482	-0.14125556	1.3084442999999999	0.17788461	1.9615384	0.19878473999999999	0.11294738999999999	0.22916666999999999	0.12860574	0.29447114000000002	0.66826922	2.3780090999999999	3.7125002999999999	3.9437500999999999	5.3126553999999997	7.2688269999999999	8.6827153999999993	8.8185176999999992	12.281482	1.0923612	0.95879632000000004	1.4380401	1.1748456
50.0	1.0	2.2442129	3.3287038999999998	3.8298611999999999	7.5740746999999997	3.9583333000000001	10.888889000000001	1.1608795999999999	1.2546295999999999	1.5381944999999999	1.9490742999999999	1.2083333999999999	3.1111111999999999	0.52174728999999997	0.44459110000000002	0.44024315000000003	0.50232339000000004	0.14624812000000001	0.44542482	0.44967917000000002	0.10207832	0.48826116000000003	0.12365023	0.37389314000000001	0.78846592000000004	0.12904378999999999	1.0280752	-0.11884609	1.3935804000000001	0.13888890000000001	2.0	0.20645253	0.091628082	0.24464696999999999	0.13290894	0.28472220999999998	0.63888889999999998	1.9645834	2.7999999999999998	3.1326388999999999	4.6180553	6.2564815999999999	7.7333335999999999	8.1333331999999992	10.233333	1.0979167000000001	1.0916665999999999	1.4048611	1.3555554999999999
50.0	1.0	4.1690702000000002	7.0544868000000003	7.1065706999999998	12.701924999999999	7.3173075000000001	23.384615	1.479968	1.7852565	2.0264422999999998	2.4711536999999999	1.5096153999999999	4.3846154000000004	0.47743176999999998	0.47612317999999998	0.37781817000000001	0.54265308000000001	0.15043508999999999	0.50004749999999998	0.39716976999999998	0.12291947	0.43400282000000001	0.10963885	0.37326735	0.78596264000000005	0.20875659999999999	1.1284273	-0.083531909000000001	1.341985	0.13461539	2.0	0.16299412999999999	0.10483439	0.19224092000000001	0.10016026	0.28365385999999998	0.63461535999999996	3.9567711000000001	5.5854168	6.1727428	6.9590278000000003	12.404629999999999	16.598147999999998	16.752082999999999	29.066666000000001	1.4671875000000001	1.4458333000000001	1.9637154000000001	1.517361
51.0	1.0	0.80811405000000003	1.1842108	1.2752193000000001	2.0789471000000002	1.25	4.2105265000000003	0.67653507000000002	0.73684203999999998	0.89364034000000003	1.0701754999999999	0.64473683000000004	1.8947369000000001	0.67489034000000003	0.32587716	0.59133780000000002	0.44122805999999998	0.23815790000000001	0.66842102999999997	0.49655812999999999	0.10508366	0.51382559999999999	0.16854209000000001	0.38438423999999999	0.81501471999999997	0.11242630000000001	1.0281461000000001	-0.13026177999999999	1.2118887	0.21052631999999999	1.8947369000000001	0.252193	0.10672514	0.27375730999999998	0.18841374	0.30263159000000001	0.68421054000000003	0.78984379999999998	0.859375	1.1825521000000001	0.94999999000000002	1.9131944000000001	2.3388889000000002	1.8031250000000001	2.8499998999999998	0.66015625	0.56562500999999998	0.84036458000000003	0.44895834000000001
54.0	1.0	1.8224697999999999	3.1089281999999998	3.1174108999999999	5.5017886000000003	3.4553571000000001	11.992857000000001	0.71383940999999995	0.80714273000000003	0.97306561000000003	1.2547618	0.76249999000000002	2.1928570000000001	0.70535386	0.28748037999999998	0.63426894	0.39224883999999999	0.25484663000000002	0.656308	0.57390045999999995	0.12951718000000001	0.58522927999999996	0.17189384999999999	0.39434943	0.83681696999999999	0.15866083	0.91214550000000005	-0.044874705000000001	1.1559801000000001	0.27857143000000001	1.7714285999999999	0.35812255999999998	0.15498513	0.37044885999999999	0.21455856000000001	0.31964287000000002	0.72142857000000005	1.1983929	1.6164281	1.8163688	2.4890477999999998	3.4444442	4.5766678000000001	5.7583922999999997	8.7821435999999995	0.58285706999999998	0.45982149	0.76607137999999997	0.63809537999999999
54.0	-1.0	2.094697	3.6515152	3.7272726999999999	6.4318179999999998	4.1363634999999999	14.545455	1.1590909	1.1818181999999999	1.5871211999999999	1.7424241	1.0909091	3.2727273000000001	0.51241088000000001	0.36550799	0.41029409	0.44331551000000002	0.18917041000000001	0.54545456000000003	0.40053460000000002	0.1086167	0.44559324	0.10178086	0.38018000000000002	0.78698670999999998	0.16672335999999999	1.0183108000000001	-0.12350864	1.2045189000000001	0.18181818999999999	1.8181818999999999	0.16635100999999999	0.093118674999999998	0.20612372000000001	0.095012634999999998	0.29545452999999999	0.63636362999999996	2.5765623999999998	3.96875	4.2890625	4.3562497999999996	9.4291668000000008	13.722222	14.34375	26.875	1.2765625	0.875	1.6848958999999999	0.93541669999999999
55.0	1.0	1.5120400000000001	2.7505405000000001	2.7188845000000001	4.7121180999999996	3.0405842999999999	10.607142	0.76853340999999997	0.93966448000000002	1.0654763	1.3330628	0.82305192999999999	2.4188310999999998	0.66825067999999999	0.34995857000000002	0.58006656000000001	0.44556530999999999	0.22846659999999999	0.62471681999999995	0.52925831000000001	0.12512676	0.54867511999999996	0.14708908000000001	0.38517215999999999	0.81361382999999998	0.19915694	1.0064673	-0.044555187000000003	1.2386060999999999	0.21590909	1.8636364000000001	0.30680686000000001	0.13701752	0.32536310000000002	0.16858319999999999	0.30397728000000002	0.68181818999999999	1.1223122999999999	1.6897502	1.9209240999999999	2.7033887000000001	4.1670927999999998	5.8132586000000002	6.9278345000000003	11.312996999999999	0.65935403000000004	0.62183337999999999	0.90174288000000002	0.83541673000000005
55.0	1.0	1.3311493000000001	1.9966398000000001	2.2904903999999999	3.8131710999999999	2.1028224999999998	6.7983871000000002	0.80527537999999999	0.84677422000000002	1.1060148000000001	1.2231181	0.77217740000000001	2.2338710000000002	0.64868163999999995	0.31789698999999999	0.55866360999999998	0.38885408999999999	0.23440820000000001	0.64724857000000002	0.51322334999999997	0.12944061000000001	0.52960521000000005	0.16037038000000001	0.39016527000000001	0.83465736999999995	0.14768588999999999	0.96629423000000003	-0.11481346000000001	1.1473036000000001	0.25	1.8709677	0.28741038000000002	0.14482524999999999	0.30096321999999998	0.187892	0.3125	0.71774190999999998	1.2150734999999999	1.2039218	2.0771649000000001	2.4412587000000001	4.2444991999999999	5.0004353999999998	5.6656852000000004	8.0588245000000001	0.76311266	0.50808823000000003	1.0513479999999999	0.76339877
56.0	1.0	0.61543124999999999	0.88662808999999998	1.0161095	1.7664732999999999	1.056686	3.25	0.52458828999999996	0.63032942999999997	0.71790224000000002	0.94089149999999999	0.55668603999999999	1.5406976999999999	0.74679023	0.29050388999999999	0.67066442999999998	0.38914441999999999	0.27042568	0.68604642000000005	0.59075540000000004	0.13918154999999999	0.60112023000000003	0.17677037000000001	0.39442241	0.83993077000000005	0.15997785	0.94805472999999996	-0.054419770999999999	1.2037424999999999	0.27906977999999999	1.7906976999999999	0.37588327999999999	0.17379275	0.38529049999999998	0.22644133999999999	0.31976745000000001	0.72674417000000002	0.51808041000000005	0.53973216000000002	0.81614584000000001	1.0750002000000001	1.6592594000000001	2.1496031000000002	2.3507444999999998	3.4297624	0.46294638999999999	0.3994047	0.62936521000000001	0.57782721999999997
57.0	1.0	1.8676470999999999	3.0906858000000001	3.3489133999999998	6.4499259000000002	3.6176472	10.995798000000001	0.96498625999999998	1.1498599	1.3279061000000001	1.7006299	1.0420168999999999	2.8613445999999998	0.60336113000000002	0.39617999999999998	0.51302581999999997	0.46721536000000002	0.18689831000000001	0.53548377999999996	0.49381839999999999	0.12598534	0.51512842999999997	0.14610602	0.37785851999999998	0.79817486000000004	0.18315832000000001	1.0403088	-0.087087564000000006	1.3198177	0.16596638999999999	1.9579831000000001	0.26545363999999999	0.13200281999999999	0.28319395000000003	0.16177933	0.29149160000000002	0.65546221000000005	1.6152129	2.2840275999999999	2.8695523999999999	4.7201405000000003	6.6075229999999996	10.108257	10.671789	16.744098999999999	0.89976144000000002	0.87725717000000003	1.2358146999999999	1.2959780999999999
5.0	-1.0	1.3353311000000001	2.0194065999999999	2.3227739000000001	3.8812788	2.0719178	6.4383564	0.76512557000000003	0.83447497999999998	1.0493722000000001	1.1689498	0.71575343999999996	2.0547944999999999	0.66850644000000004	0.31660887999999998	0.58291923999999995	0.38110575000000002	0.25413543	0.68473768000000002	0.53041654999999999	0.13414374000000001	0.54771530999999996	0.16790988000000001	0.39768818	0.85154753999999999	0.14609437	0.93302624999999995	-0.1060749	1.055866	0.30136987999999998	1.7808219000000001	0.30651873000000002	0.14987633	0.32454570999999999	0.19549084999999999	0.32534247999999999	0.74657536000000002	0.98781240000000003	1.3087499	1.5613543000000001	1.8483334	2.7984722	3.5583331999999999	3.4612503000000001	4.6700001000000002	0.66874999000000002	0.57437503000000001	0.89395820999999998	0.72104168000000002
60.0	1.0	1.1108416000000001	1.7239439000000001	1.9274864	3.5785963999999999	2.0329456000000001	6.1679586999999998	0.66424428999999996	0.76981038000000002	0.91112190000000004	1.1690354000000001	0.72545218	1.9715761999999999	0.70884186000000005	0.30372450000000001	0.63328063000000001	0.38899266999999998	0.24704440999999999	0.63052326000000003	0.58176410000000001	0.12411843	0.59505677000000001	0.15543428000000001	0.39101534999999998	0.82744169000000001	0.20071949	0.93538969999999999	-0.017991126999999999	1.1966717	0.25581396000000001	1.7984496000000001	0.37339389000000001	0.14848918	0.38467162999999999	0.19197718999999999	0.31395349	0.70542634000000004	0.79763943000000004	0.95026600000000006	1.2633756	1.7052746000000001	2.4712763	3.2082155000000001	3.6558499000000002	5.2239347	0.54424876	0.47360375999999998	0.72514403000000005	0.63235801000000003
61.0	1.0	1.6123902000000001	2.6529609999999999	2.8832239999999998	5.4336634000000004	3.2335527000000002	10.453946999999999	0.96628261000000004	1.1189693000000001	1.327577	1.6299342999999999	1.0427630999999999	2.9276315999999998	0.58135325000000004	0.40863326	0.48424780000000001	0.4702943	0.1696945	0.49918710999999999	0.45947315999999999	0.1057829	0.48531276000000001	0.12176043	0.37041432000000002	0.76876902999999996	0.18510895999999999	1.0307645999999999	-0.081736632000000004	1.2891047	0.11513158	1.9605262999999999	0.22588860999999999	0.10140265	0.24809253000000001	0.12287555999999999	0.2787829	0.60526316999999996	1.3578409	1.7581818	2.2721593000000002	3.0873482000000001	4.8166161000000001	6.2414145000000003	6.9304547000000003	10.71091	0.86068188999999995	0.75659078000000002	1.1515150999999999	0.94651538000000002
63.0	1.0	4.0708332	6.5861111000000001	5.6270838000000003	8.4791659999999993	4.9833331000000003	15.566667000000001	1.1534721999999999	1.3069443999999999	1.5277776000000001	1.7152778	1.1166666999999999	3.1666666999999999	0.58568436000000001	0.37519406999999999	0.49658408999999998	0.43843569999999998	0.18828935999999999	0.54959077000000001	0.47087875000000001	0.1247683	0.49237645000000002	0.13201631999999999	0.37552056	0.78521191999999995	0.17011014999999999	1.0806031	-0.11148589	1.2853854	0.15000000999999999	1.9333332999999999	0.24079858000000001	0.12332174	0.25723371	0.1381366	0.28749998999999998	0.63333333000000003	3.7876734999999999	5.2736111000000001	5.2149881999999996	6.5023146000000001	8.7645063000000007	10.343828	12.043056	16.658332999999999	1.1814237000000001	1.1069443999999999	1.5666089000000001	1.3618053999999999
63.0	1.0	10.7333	17.255289000000001	17.331842000000002	28.332011999999999	16.263888999999999	51.928570000000001	2.054729	2.1964285000000001	2.7200730000000002	3.0985453000000001	2.0337303000000002	5.5793653000000001	0.43993109000000002	0.4319731	0.35838019999999998	0.46748193999999998	0.11755512999999999	0.35710043000000002	0.41272291999999999	0.11352439	0.44680342000000001	0.11864532	0.36691984999999999	0.75592291	0.16378179000000001	1.1269366999999999	-0.11607331	1.3968693000000001	0.091269843000000003	1.9682539999999999	0.179839	0.10336761999999999	0.20712085	0.11596123999999999	0.27281746000000001	0.58333330999999999	11.144444	14.890278	18.876389	23.873031999999998	36.635185	47.296607999999999	47.952427	77.305549999999997	2.1689235999999998	1.7993053999999999	2.8990160999999999	2.5556711999999999
64.0	1.0	1.1854171	1.8063487	2.0754964	3.6777791999999998	2.072619	6.4666667000000002	0.79494065000000003	0.89404786000000003	1.0881943000000001	1.2972219	0.79642855999999995	2.2000000000000002	0.64094978999999996	0.36163490999999998	0.54935151000000004	0.43537501000000001	0.21528725000000001	0.58430230999999999	0.49395284	0.12246174	0.51473111000000005	0.14408468999999999	0.37935591000000002	0.79776466000000001	0.14048015	1.0265123	-0.14716704	1.2650294	0.17619048000000001	1.9142857	0.25869705999999998	0.13158064999999999	0.27794303999999997	0.16101190000000001	0.29404762000000001	0.65476190999999995	0.98564677999999994	1.1520349000000001	1.7110832	2.1448643000000001	3.6398258000000001	4.4797149000000003	5.3011622000000003	7.8389540000000002	0.73186773000000005	0.58764534999999996	1.0070131	0.75421499999999997
64.0	1.0	1.8141023999999999	2.5833333000000001	2.8429487	5.1346154000000004	3.1538463000000001	9.6153850999999992	1.0064104	0.96794879	1.2852565	1.5576923	1.0	2.6923077000000002	0.57318723000000005	0.34556499000000002	0.50209855999999997	0.46165159	0.18508293000000001	0.51538455000000005	0.43423304000000001	0.094418927999999999	0.48120313999999997	0.17843787	0.37608357999999997	0.79722773999999996	0.073689684000000005	1.0286690000000001	-0.11912946000000001	1.3353629	0.15384616000000001	2.0	0.19290866000000001	0.085737175999999998	0.24045140000000001	0.18669869	0.28846154000000002	0.65384613999999996	1.4312499999999999	1.55	2.0062498999999998	1.8666666999999999	3.1944444000000001	2.1111111999999999	3.0875001000000002	2.5	0.93124998000000003	0.55000000999999998	1.0979167000000001	0.53333335999999998
65.0	1.0	1.6580231000000001	3.146868	2.9720000999999998	5.1459799000000004	3.3519504000000002	11.950355	0.71638577999999997	0.89125299000000002	0.99519782999999995	1.2006505999999999	0.74379432000000001	2.2695036000000002	0.70923625999999995	0.29830362999999999	0.63298743999999996	0.36287080999999999	0.26847282	0.71361410999999997	0.57824456999999996	0.14015621	0.58565515000000001	0.16700018999999999	0.39925276999999998	0.86186278000000005	0.17977782	0.98116267000000001	-0.053304397000000003	1.1043731000000001	0.31205674999999999	1.8085107	0.36723968000000001	0.17031135	0.37109375	0.20764390999999999	0.32801418999999998	0.76418441999999998	1.0507858000000001	1.6457605	1.7559514000000001	2.4305555999999999	3.7113554	5.2269673000000001	6.0992689000000002	9.7710533000000002	0.56664835999999996	0.51184194999999999	0.77035229999999999	0.66386436999999998
66.0	1.0	1.1952767	1.9985729000000001	2.0846889000000002	3.7131862999999998	2.1994862999999998	7.0650687000000003	0.77104717	0.93179213999999999	1.0585761	1.3216329	0.79708904000000003	2.2705479	0.65668797000000001	0.36277517999999997	0.56869977999999999	0.44351395999999998	0.22503678999999999	0.61847441999999997	0.51780276999999997	0.12939908999999999	0.53570985999999998	0.15035968	0.38565086999999998	0.81944978000000002	0.15671098	1.0233482	-0.10833921000000001	1.236075	0.21917808	1.8904109	0.28897631000000001	0.14058931	0.30518382999999999	0.16996059999999999	0.30479452000000001	0.69178081000000002	1.0576612999999999	1.4575001000000001	1.8025802	2.5268549999999999	3.8589253000000001	5.2079557999999997	5.8274201999999997	9.1735497000000006	0.71943533000000004	0.65580629999999995	0.97758060999999996	0.88432783000000004
69.0	1.0	1.2817982000000001	2.2078948	2.2874997000000001	4.0631585000000001	2.5499999999999998	8.5263156999999996	0.83662294999999998	1.0333334000000001	1.1607459	1.485088	0.90789472999999998	2.6315789000000001	0.62602055000000001	0.40118178999999998	0.52904468999999998	0.50243819000000001	0.19147022	0.56736850999999999	0.48994159999999998	0.11601288999999999	0.51122177000000002	0.14325349000000001	0.37513521	0.79343361000000001	0.17657819	1.0342891000000001	-0.10175616	1.2980429	0.14736842	2.0	0.25364581000000003	0.12039471	0.27261516000000002	0.15745609999999999	0.28684210999999998	0.64736842999999999	1.0659628999999999	1.3716215	1.8164133	2.4658787000000002	3.7774024000000002	5.0966963999999999	5.7560811000000003	8.9486494000000008	0.74687493000000005	0.65236485	1.0146679000000001	0.93220716999999997
6.0	1.0	2.3276574999999999	4.1371975000000001	4.1990347000000003	7.7297082000000001	4.6927538000000002	15.133333	1.0894929	1.2835752	1.5065215999999999	1.808454	1.1478261000000001	3.3130435999999999	0.57021427000000002	0.38986090000000001	0.47474048000000002	0.44707802000000002	0.18502616999999999	0.55381941999999995	0.46069863	0.12298762000000001	0.48773557000000001	0.13579455000000001	0.37880965999999999	0.80219059999999998	0.18814923	1.0472834	-0.092454708999999996	1.2456598000000001	0.17246376999999999	1.9594202999999999	0.23084489	0.12128622999999999	0.25293632999999999	0.14262283000000001	0.29311594000000002	0.66231883000000003	2.1553597	3.1790991000000002	3.8404180999999999	5.9193534999999997	8.8131541999999996	12.717383	13.866877000000001	22.197579999999999	1.0284446	0.91202945000000002	1.4130537999999999	1.2708782999999999
71.0	1.0	0.88587433000000004	1.4341321	1.5174447	2.6521108	1.6264970000000001	5.2475052	0.63246422999999996	0.77187282000000002	0.87423055999999999	1.0866598000000001	0.66641718000000005	1.9141717	0.70835513000000006	0.32372779000000002	0.62337463999999998	0.40207806000000001	0.25126755000000001	0.67336278999999999	0.55849451000000006	0.13376197000000001	0.56923294000000002	0.16092284000000001	0.39001751000000001	0.83630192000000003	0.15842060999999999	1.0093019999999999	-0.085468598000000007	1.1772056	0.24900199000000001	1.8862274999999999	0.33670910999999998	0.15946262999999999	0.34512999999999999	0.19667961	0.31225048999999999	0.72055888000000001	0.79269135000000002	1.0077373999999999	1.3137555000000001	1.7810836999999999	2.7739463	3.8249743	4.1773024000000003	6.5179200000000002	0.58935446000000002	0.52278696999999996	0.80680602999999995	0.71426970000000001
72.0	1.0	0.99456573000000004	1.7369566999999999	1.7297094	2.8492777	1.7840579999999999	6.1942028999999996	0.60060376000000004	0.74685948999999996	0.83285034000000002	1.0367149	0.62753623999999997	1.8695652	0.73058944999999997	0.30106083	0.65094673999999997	0.38498252999999999	0.26755237999999998	0.70944583000000006	0.58301913999999999	0.13471209000000001	0.58735937000000005	0.16424969	0.39451528000000002	0.84718554999999995	0.16012609	0.99344206000000002	-0.075842373000000005	1.1498044000000001	0.27971014	1.8376812	0.36854851	0.16604266000000001	0.36960551000000003	0.20507259999999999	0.31992754000000001	0.73913044000000006	0.79394704000000005	1.0082523000000001	1.3341173	1.7126414000000001	2.7015902999999999	3.6619198000000002	4.1719065000000004	6.6509708999999999	0.55113780000000001	0.46292477999999998	0.76444674000000001	0.67119740999999999
72.0	-1.0	0.65194947000000003	0.92966366	1.0582952000000001	1.6972480000000001	1.0527523000000001	3.5412843000000001	0.50821859000000003	0.56192653999999997	0.69132262	0.83027518	0.51605504999999996	1.5412844000000001	0.76002108999999995	0.24598394000000001	0.69036143999999999	0.33483090999999998	0.29199313999999998	0.75321101999999995	0.60930008000000002	0.13456386000000001	0.61164772999999995	0.18128352	0.39923417999999999	0.86564558999999996	0.12932967000000001	0.90796988999999995	-0.079390630000000004	1.0365390000000001	0.3119266	1.8348624	0.39843747000000002	0.17154053	0.39936127999999999	0.23407240000000001	0.32798165000000001	0.77064222000000004	0.61724997000000004	0.67250001000000004	0.97058332000000003	1.0899999	1.832111	2.2013332999999999	2.5325000000000002	4.2099995999999997	0.48924993999999999	0.40099993	0.65258335999999995	0.52600007999999998
72.0	-1.0	0.55143231000000004	0.75260419000000001	0.85872400000000004	1.3828125	0.7890625	2.5	0.51432294000000001	0.61979174999999997	0.69270830999999999	0.86458343000000004	0.484375	1.40625	0.74654942999999996	0.29661459000000001	0.67024737999999995	0.38072929	0.28828125999999998	0.74687504999999998	0.57947278000000002	0.14919873	0.58853275000000005	0.18130599999999999	0.39931812999999999	0.86270654000000002	0.090728334999999993	0.98609084000000002	-0.13052512999999999	1.152153	0.3125	1.8125	0.35127762000000001	0.18657771000000001	0.36229116	0.23594834000000001	0.328125	0.765625	0.59437501000000004	0.64375000999999998	0.88437509999999997	0.84416663999999997	1.5913888	1.6577778000000001	1.9750000000000001	2.8650000000000002	0.54562502999999996	0.48124999000000002	0.70729160000000002	0.47291668999999997
74.0	1.0	3.4531252000000001	5.7708335000000002	6.1197914999999998	12.03125	6.9375	21.375	1.4947916000000001	1.5833333999999999	2.0364583000000001	2.5	1.625	4.375	0.4386524	0.41971624000000002	0.33640631999999998	0.47945022999999998	0.099362700999999998	0.32720589999999999	0.37696737000000002	0.095084846000000001	0.42540199000000001	0.10974680000000001	0.36270627	0.74371838999999995	0.21903418999999999	1.0712128000000001	-0.054693565	1.4503237	0.0625	2.0	0.14507379000000001	0.075086801999999994	0.18500433999999999	0.095920131000000006	0.265625	0.5625	3.5187499999999998	4.7562499000000003	5.4104165999999996	6.2270832	10.75	12.1	13.85	23.149999999999999	1.4781249999999999	1.16875	1.8739583	1.0229166999999999
74.0	-1.0	0.73778737000000005	0.93965507000000004	1.2248564	2.0459771	1.0431035	3.2068965	0.62428159000000005	0.63505739000000005	0.8125	0.88505732999999998	0.57758622999999998	1.6206896	0.69920981000000004	0.2876437	0.63498569000000005	0.33534485000000003	0.25775864999999998	0.68275856999999995	0.55031514000000004	0.080356888000000001	0.55830895999999997	0.13141617	0.39142758	0.83840387999999999	0.13011254	0.90735370000000004	-0.12482356	0.96076578000000001	0.25862067999999999	1.862069	0.32567051000000002	0.08644636	0.33393194999999998	0.14595304000000001	0.31465517999999998	0.7241379	0.73705357000000005	0.60535717	1.2888393	1.3827381000000001	2.4742061999999998	3.1936507000000001	3.6732140000000002	5.1785712000000004	0.62633925999999995	0.35535714000000002	0.84241067999999997	0.46309525000000001
76.0	-1.0	1.0088413000000001	1.6475607000000001	1.7486786999999999	2.8821137000000001	1.6475610000000001	5.6975607999999998	0.64928859000000005	0.77195137999999996	0.88871968000000001	1.0524389000000001	0.62804877999999997	1.902439	0.70818108000000002	0.31075215	0.62862401999999995	0.38260983999999998	0.2660864	0.72341460000000002	0.55601381999999999	0.14712133999999999	0.56449853999999999	0.16766212999999999	0.39498705000000001	0.85569680000000004	0.15570998	1.0346808000000001	-0.099820763000000007	1.1440984999999999	0.28292683000000002	1.8829267999999999	0.33514997000000002	0.17701547000000001	0.34018037000000001	0.20582664000000001	0.32073170000000001	0.75365853000000005	0.78800786	0.92781245999999995	1.3102474	1.5767188000000001	2.5916667000000002	3.135278	3.6956245999999999	5.46	0.54894531000000002	0.42765623000000003	0.74868475999999995	0.62401026000000004
77.0	1.0	1.7742115000000001	2.8873875	3.2291669999999999	6.0427938000000001	3.3851352000000001	10.540540999999999	1.0163287999999999	1.1621621	1.3947072	1.7094593	1.0878378	2.9189188000000001	0.56690848000000005	0.41457339999999998	0.47411361000000002	0.46804345000000003	0.15530819000000001	0.44054051999999999	0.45712343	0.12152638	0.48311678000000002	0.12704776000000001	0.36938559999999998	0.76251924000000004	0.17173611999999999	1.0478000999999999	-0.11613099	1.3582004000000001	0.10810810999999999	1.945946	0.21989955999999999	0.11805555	0.24251592	0.13091215	0.27702704	0.59459459999999997	1.4680289	1.5326922000000001	2.3612978	2.3416665000000001	4.5153847000000003	4.3675212999999999	5.9567307999999999	7.1230769	0.88918269000000005	0.59230769000000005	1.1504007999999999	0.59326922999999998
78.0	-1.0	1.1709856999999999	1.9898374000000001	2.0383635	3.2642286	1.8384147	6.390244	0.78429877999999997	0.89735776	1.0683434999999999	1.2327235000000001	0.74085367000000002	2.2195122	0.64619641999999999	0.34793763999999999	0.56056516999999995	0.43138265999999997	0.22858224999999999	0.65000004	0.49149062999999998	0.13894772999999999	0.50573820000000003	0.15814206	0.38212857	0.81426310999999996	0.15655573	1.0240138000000001	-0.13479716	1.1695880999999999	0.19512193999999999	1.9512195999999999	0.25777006000000002	0.15104165999999999	0.26886432999999998	0.17721034999999999	0.2987805	0.68292682999999998	1.2478365	2.1403843999999999	2.2411058000000001	2.6939101000000001	4.9717946	7.5230769999999998	7.1355766999999997	12.261538	0.81225966999999999	0.83846158000000004	1.1459136000000001	1.0429485999999999
79.0	1.0	1.1612353	1.9124525000000001	2.0059184999999999	3.5256183000000001	2.0651750999999998	6.7509727000000002	0.66642343999999998	0.78047960999999999	0.91318089000000002	1.1235411	0.69747084000000004	2.0038909999999999	0.71175032999999999	0.29520041000000002	0.63442372999999996	0.37733302000000002	0.25364372000000002	0.67234176000000001	0.57216518999999999	0.14350984	0.57881450999999995	0.16644691	0.38973737000000003	0.83702862	0.15390024999999999	1.0166147000000001	-0.078187503000000005	1.1684717	0.24708171000000001	1.8988327	0.35597357000000002	0.17465146000000001	0.35924300999999997	0.20833334000000001	0.31177043999999998	0.72178989999999998	0.82824801999999997	1.0583662	1.3413386	1.6748038999999999	2.6692475999999998	3.3984263000000001	3.7750005999999998	6.0255898999999999	0.53597455999999999	0.45807087000000002	0.72695213999999997	0.62014437
79.0	-1.0	0.48541665000000001	0.61666666999999997	0.76458329000000003	1.1874998999999999	0.77499998000000003	2.4500000000000002	0.47916666000000002	0.59166669999999999	0.67500000999999998	0.88749999000000002	0.52499998000000003	1.45	0.76104163999999996	0.29333334999999999	0.67145836000000003	0.42041667999999999	0.26250004999999998	0.67500000999999998	0.57690470999999999	0.16335078	0.58716643000000002	0.18857326999999999	0.38284268999999999	0.80961930999999998	0.11605752	0.96287096000000005	-0.11853953	1.2227113000000001	0.20000000000000001	1.8999999999999999	0.34214407000000002	0.19878472	0.35499132	0.23368053	0.30000000999999998	0.67500000999999998	0.48749998	0.5625	0.75625001999999997	1.0541666999999999	1.5708333000000001	1.9611111000000001	2.8187498999999998	3.2249998999999998	0.47187500999999998	0.5	0.65729165000000001	0.78750001999999997
7.0	1.0	0.4954595	0.76121795000000003	0.79326927999999997	1.2254273	0.81730771000000002	2.8333333000000001	0.43723276	0.55074787000000003	0.59401696999999998	0.74519247	0.44871794999999998	1.3846153999999999	0.78720623000000001	0.25496793000000001	0.72291665999999999	0.32670954000000002	0.31136863999999997	0.79743587999999999	0.64201218000000004	0.13056878999999999	0.64438324999999996	0.16437072	0.40894046000000001	0.88359403999999997	0.24983696999999999	0.84952479999999997	0.069458566999999999	1.0020008	0.37820512000000001	1.6923077	0.45059865999999998	0.16737889	0.45057648	0.21133811999999999	0.3445513	0.80128204999999997	0.47844553000000001	0.47724357000000001	0.7449519	0.86672013999999997	1.5738246	2.0683753	2.5716348	4.1243600999999996	0.43317312000000002	0.3429487	0.58664541999999997	0.53514945999999997
81.0	1.0	0.92510550999999996	1.3428272000000001	1.5917722999999999	2.978904	1.6329114	4.7594938000000004	0.69514757000000005	0.80801677999999999	0.95253164000000001	1.1972579000000001	0.74050634999999998	1.9746835	0.67542195000000005	0.35253163999999998	0.58587115999999995	0.43151521999999998	0.21618651999999999	0.58481019999999995	0.51987112000000002	0.11998138999999999	0.53439957000000005	0.15405166000000001	0.38043304999999999	0.80350237999999996	0.15451337000000001	1.0214167000000001	-0.11578078999999999	1.2638339999999999	0.18354430999999999	1.9240507	0.28695272999999999	0.13581222000000001	0.29996264	0.17514941000000001	0.29588607	0.66455697999999996	1.0161766000000001	1.1500002	1.8450981	3.0772059	4.2225494000000001	6.4928102000000001	6.8213233999999998	10.382353999999999	0.72720587000000003	0.62867647000000004	1.0218136	0.96568626000000002
81.0	1.0	0.33333330999999999	0.47126438999999998	0.49281608999999998	0.74712639999999997	0.51724135999999998	1.6896552	0.33333330999999999	0.47126438999999998	0.46982759000000002	0.65517234999999996	0.37931034000000002	1.137931	0.83333336999999996	0.23563220000000001	0.76738501000000003	0.31839078999999998	0.32413798999999999	0.81034481999999997	0.69129384000000005	0.16060158999999999	0.69294816000000004	0.18855631	0.40910216999999999	0.88890265999999996	0.27418156999999999	0.89957756	0.10535435999999999	1.0638753000000001	0.37931034000000002	1.7241378999999999	0.51191335999999998	0.21934864000000001	0.50915955999999996	0.26185343	0.34482759000000002	0.81034481999999997	0.30223211999999999	0.27321427999999998	0.47247022	0.55595243000000005	1.0198413	1.2174604	1.3410713999999999	2.1142856999999999	0.30223211999999999	0.27321427999999998	0.43437499000000002	0.44166663
8.0	-1.0	1.2233077999999999	2.2687507	2.1667972	3.6588541999999999	2.1546873999999998	7.2687502000000004	0.71289044999999995	0.90624970000000005	1.0006505999999999	1.2067714	0.73906249000000002	2.1687500000000002	0.68989128	0.33714717999999999	0.60094433999999997	0.39956257000000001	0.24150208000000001	0.66073525	0.54521607999999999	0.13072946999999999	0.55037206000000005	0.15284708	0.38787705	0.82975613999999998	0.15824641	1.0574667	-0.12009649999999999	1.1820158000000001	0.234375	1.8999999999999999	0.31960719999999998	0.15368921999999999	0.32121304000000001	0.18331161000000001	0.30859375	0.70937501999999997	1.0348010000000001	1.5928978	1.8336642999999999	2.4358901999999998	3.8904665	5.3032826999999996	5.6548299999999996	8.6113625000000003	0.65127838000000005	0.59460234999999995	0.92040706000000005	0.75928037999999998
8.0	-1.0	1.0971521	1.8479893000000001	1.9139447999999999	3.0984091999999999	1.9221105999999999	6.8040199000000001	0.66373557000000005	0.73785597000000003	0.89886909999999998	1.0360136	0.66080402999999999	1.9597990999999999	0.70097166	0.29013686999999999	0.62554580000000004	0.36698755999999999	0.25243872000000001	0.67839174999999996	0.54238361000000002	0.13032906	0.55274546000000002	0.15406028999999999	0.38777333000000003	0.82926869000000003	0.12533892999999999	0.96361679	-0.11620250999999999	1.1447233000000001	0.23366834	1.8994975000000001	0.31619477000000001	0.15159127	0.32387190999999999	0.18514447000000001	0.30841708000000001	0.70854269999999997	0.96088706999999995	1.2564515999999999	1.5614923000000001	1.9638439000000001	2.9444444000000001	3.5487456000000002	3.9506044	5.2370973000000003	0.64949577999999997	0.51814508000000004	0.85964381999999995	0.69529556999999997
9.0	-1.0	1.3567712000000001	2.5585939999999998	2.4680990999999999	4.1848964999999998	2.921875	10.375	0.92122406000000001	1.234375	1.3059897	1.6158855000000001	0.984375	3.0625	0.58294277999999999	0.48645835999999998	0.46321610000000002	0.55312501999999997	0.18442449	0.60625004999999998	0.44035154999999998	0.12922905000000001	0.46664911999999997	0.12960938999999999	0.37757998999999998	0.80321264000000003	0.25861912999999997	1.0649709000000001	-0.046057600999999997	1.2734042000000001	0.1640625	2.0	0.20091417	0.11810982	0.22310381000000001	0.12608504000000001	0.29101561999999997	0.6640625	1.318854	2.0129166000000001	2.3607984000000002	2.9824994	5.6947222000000002	8.5740747000000006	9.3737496999999994	17.148336	0.89927082999999997	0.90625	1.2706599999999999	1.1661109000000001
[truncated: 5,000 more columns]
